# Supplementary material for: In silico characterisation of stand-alone response regulators of Streptococcus pyogenes
Source: PLoS One. 2020 Oct 19;15(10):e0240834. doi: 10.1371/journal.pone.0240834 (PMC7571705; doi:10.1371/journal.pone.0240834)
Supplement: S1 Data — Catalogue of NCBI and draft GAS genomes and metadata. (XLSX) [file pone.0240834.s001.xlsx]

## Sheet: Published NCBI genomes
Sanger_tag	Name	Concatenate RR alleles	emm-subtype	emm type	emm cluster	emm pattern	MLST	PopPUNK	Year	Country	emm-type&Country	emm-subtype&Country	Tissue/ Source	Clinical	Accession number
NGAS638	M101a	200	emm101.0	M101	D4	D	ST182	18	2012	Canada	101_Canada	emm101.0_Canada	Blood	iGAS	CP010450.1
ATCC19615_M80	M80a	144	emm80.0	M80	D4	D	ST8	193	ND	ND	80_ND	emm80.0_ND	Throat	Pharyngitis	CP008926.1
A20_M1	M1a	438	emm1.0	M1	A-C3	A-C	ST28	1	ND	Taiwan	1_Taiwan	emm1.0_Taiwan	Invasive	iGAS	CP003901.1
KS030	M3l	515	emm3.0	M3	A-C5	A-C	ST15	ND	2017	Japan	3_Japan	emm3.0_Japan	Aspirate	STSS	AP018337.1
MGAS5005_M1	M1e	438	emm1.0	M1	A-C3	A-C	ST28	1	1996	USA	1_USA	emm1.0_USA	CSF	iGAS	CP000017.2
MGAS10270_M2	M2a	379	emm2.0	M2	E4	E	ST55	45	2002	USA	2_USA	emm2.0_USA	Throat	Pharyngitis	CP000260.1
STAB09014	M28d	244	emm28.0	M28	E4	E	ST52	10	2015	France	28_France	emm28.0_France	anus	Superficial soft tissue infection/Pyodermatitis	CP011069.1
STAB902	M3c	517	emm3.2	M3	A-C5	A-C	ST406	2	2014	France	3_France	emm3.2_France	Skin	Superficial soft tissue infection/Pyodermatitis	CP007041.1
MGAS10750_M4	M4a	304	emm4.0	M4	E1	E	ST1072	14	2001	USA	4_USA	emm4.0_USA	Throat	Pharyngitis	CP000262.1
MGAS10394_M6	M6c	518	emm6.4	M6	M6	A-C	ST382	6	1998	USA	6_USA	emm6.4_USA	Throat	Pharyngitis	CP000003.1
STAB090229	M75d	406	emm75.0	M75	E6	E	ST150	32	2009	France	75_France	emm75.0_France	Blood	Puerperal sepsis	CP020027.1
MGAS2096_M12	M12b	474	emm12.0	M12	A-C4	A-C	ST36	0	1960	Trinidad	12_Trinidad	emm12.0_Trinidad	APSGN	ASPGN	CP000261.1
STAB10015	M28e	108	emm28.0	M28	E4	E	ST52	10	2010	France	28_France	emm28.0_France	Perianal skin	Superficial soft tissue infection/Pyodermatitis	CP011068.1
STAB901	M44c	115	emm44.0	M44	E3	E	ST178	12	2009	France	44_France	emm44.0_France	Blood	iGAS	CP007024.1
TJ11-001	M12z	532	emm12.0	M12	A-C4	A-C	ST36	0	2011	China	12_China	emm12.0_China	Throat	Scarlet fever	CP028148.1
STAB13021	M66a	128	emm66.0	M66	E2	E	ST44	118	2013	France	66_France	emm66.0_France	Subcutaneous abscess	Abscess	CP014278.2
STAB120304	M75e	405	emm75.0	M75	E6	E	ST150	32	2012	France	75_France	emm75.0_France	Throat	Throat carriage	CP020082.1
STAB14018	M75a	407	emm75.0	M75	E6	E	ST150	32	2014	France	75_France	emm75.0_France	Blood	Blood/Bacteremia	CP014542.1
STAB903	M83a	75	emm83.1	M83	D4	D	ST5	24	ND	France	83_France	emm83.1_France	skin	Necrotising fasciitis	CP007023.1
MGAS11027	M89a	163	emm89.0	M89	E4	E	ST407	3	2002	USA	89_USA	emm89.0_USA	ND	Pharyngitis	CP013838.1
MGAS27061	M89c	267	emm89.0	M89	E4	E	ST101	3	2008	USA	89_USA	emm89.0_USA	ND	iGAS	CP013840.1
MGAS6180_M28	M28a	243	emm28.4	M28	E4	E	ST52	10	1998	USA	28_USA	emm28.4_USA	Invasive	iGAS	CP000056.1
MGAS23530	M89b	269	emm89.0	M89	E4	E	ST101	3	1997	Italy	89_Italy	emm89.0_Italy	ND	Pharyngitis	CP013839.1
5448_M1	M1f	438	emm1.0	M1	A-C3	A-C	ST28	1	1994	Canada	1_Canada	emm1.0_Canada	ND	Necrotising fasciitis	CP008776.1
AP1_M1	M1g	482	emm1.0	M1	A-C3	A-C	ST28	1	ND	Czech_Republic	1_Czech_Republic	emm1.0_Czech_Republic	Blood	Blood/Bacteremia	CP007537.1
FDAARGOS_149	M1h	446	emm1.0	M1	A-C3	A-C	ST28	1	2014	USA	1_USA	emm1.0_USA	Blood	iGAS	CP014027.1
M1_476	M1c	436	emm1.0	M1	A-C3	A-C	ST28	1	1994	Japan	1_Japan	emm1.0_Japan	Invasive	iGAS	AP012491.2
SF370_M1	M1d	434	emm1.6	M1	A-C3	A-C	ST28	1	1985	USA	1_USA	emm1.6_USA	Skin	ND	AE004092.2
MTB313	M1k	485	emm1.0	M1	A-C3	A-C	ST28	1	2011	Japan	1_Japan	emm1.0_Japan	CSF	Meningitis	AP014572.1
MTB314	M1b	437	emm1.0	M1	A-C3	A-C	ST28	1	2011	Japan	1_Japan	emm1.0_Japan	CSF	Meningitis	AP014585.1
NCTC8198	M1j	483	emm1.0	M1	A-C3	A-C	ND	ND	1950	UK	1_UK	emm1.0_UK	Throat	Scarlet fever	LN831034.1
GUR	M111f	423	emm111.2	M111	M111	D	ST1065	201	2017	Russia	111_Russia	emm111.2_Russia	ND	ND	CP022354.1
GURSA1	M111g	423	emm111.2	M111	M111	D	ST1065	201	2017	Russia	111_Russia	emm111.2_Russia	ND	ND	CP022206.1
NGAS322	M114a	329	emm114.0	M114	E4	E	ST188	95	2011	Canada	114_Canada	emm114.0_Canada	Blood	iGAS	CP010449.1
MGAS9429_M12	M12c	496	emm12.0	M12	A-C4	A-C	ST36	0	2001	USA	12_USA	emm12.0_USA	Throat	Pharyngitis	CP000259.1
HSC5_M14	M14a	477	emm14.3	M14	M14	A-C	ST84	202	ND	ND	14_ND	emm14.3_ND	ND	Necrotising fasciitis	CP006366.1
MGAS8232_M18	M18a	88	emm18.19	M18	M18	A-C	ST42	94	1987	USA	18_USA	emm18.19_USA	Throat	ARF/RHD	AE009949.1
M23ND	M23a	488	emm23.0	M23	M23	NK	ST160	200	1965	ND	23_ND	emm23.0_ND	severe disease	iGAS	CP008695.1
HarveyGAS	M28	107	emm28.0	M2	E4	E	ST52	10	2017	USA	28_USA	emm28.0_USA	wound	Necrotising fasciitis	CP023769.1
M28PF1	M28b	245	emm28.0	M28	E4	E	ST52	10	2009	France	28_France	emm28.0_France	ND	Puerperal sepsis	CP011535.2
MEW123	M28c	246	emm28.0	M28	E4	E	ST52	10	2012	USA	28_USA	emm28.0_USA	Throat	Pharyngitis	CP014139.1
M3-b	M3k	513	emm3.0	M3	A-C5	A-C	ND	ND	1994	Japan	3_Japan	emm3.0_Japan	Blood	STSS	AP014596.1
MGAS315_M3	M3a	511	emm3.1	M3	A-C5	A-C	ST15	2	1980s	USA	3_USA	emm3.1_USA	Invasive	iGAS	AE014074.1
SSI_1_M3	M3b	512	emm3.1	M3	A-C5	A-C	ST15	2	1994	Japan	3_Japan	emm3.1_Japan	Invasive	iGAS	BA000034.2
MEW427	M4b	303	emm4.0	M4	E1	E	ST39	14	2015	USA	4_USA	emm4.0_USA	Throat	ND	CP014138
STAB904	M44a	275	emm44.0	M44	E3	E	ST178	12	2009	France	44_France	emm44.0_France	ND	ND	CP007241
NZ131_M49	M49a	205	emm49.1	M49	E3	E	ST1073	15	1991	NZ	49_NZ	emm49.1_NZ	Non-invasive	ASPGN	CP000829.1
Manfredo_M5	M5a	505	emm5.0	M5	M5	A-C	ST99	36	1952	USA	5_USA	emm5.0_USA	ND	ARF/RHD	AM295007.1
Alab49	M53a	345	emm53.0	M53	D4	D	ST11	19	1986	USA	53_USA	emm53.0_USA	Skin	ND	CP003068.1
AP53	M53b	346	emm53.0	M53	D4	D	ST11	19	1967	USA	53_USA	emm53.0_USA	Skin	ND	CP013672.1
MGAS15252_M59	M59a	123	emm59.0	M59	E6	D	ST172	22	2008	Canada	59_Canada	emm59.0_Canada	soft-tissue, rt thigh	ND	CP003116.1
MGAS1882_M59	M59b	124	emm59.0	M59	E6	D	ST172	22	1970s	USA	59_USA	emm59.0_USA	ND	ND	CP003121.1
D471	M6d	523	emm6.52	M6	M6	A-C	ST37	6	1971	USA	6_USA	emm6.52_USA	ND	ARF/RHD	CP011415.1
JRS4	M6b	523	emm6.0	M6	M6	A-C	ND	ND	1971	USA	6_USA	emm6.0_USA	0	ARF/RHD	CP011414.1
JRS4_DNA	M6a	506	emm6.0	M6	M6	A-C	ND	ND	2015	Japan	6_Japan	emm6.0_Japan	0	ARF/RHD	AP012335.1
NS53	M71a	189	emm71.0	M71	D2	D	ST318	23	1990	Australia	71_Australia	emm71.0_Australia	Skin	ND	CP015238.2
NGAS596	M82a	386	emm82.0	M82	E3	E	ST334	7	2012	Canada	82_Canada	emm82.0_Canada	Blood	iGAS	CP007561.1
STAB1101	M83b	75	emm83.1	M83	D4	D	ST5	24	2011	France	83_France	emm83.1_France	ND	ND	CP007240.1
NGAS327	M83c	76	emm83.0	M83	D4	D	ST5	ND	2011	Canada	83_Canada	emm83.0_Canada	Blood	iGAS	CP007562.1
NGAS743	M87a	9	emm87.0	M87	E3	E	ST62	4	2013	Canada	87_Canada	emm87.0_Canada	skin	ND	CP007560.1
H293	M89o	270	emm89.0	M89	E4	E	ST101	3	1995	UK	89_UK	emm89.0_UK	Necrotizing fasciitis	iGAS	HG316453.2
JMUB1235	M89ag	268	emm89.0	M89	E4	E	ST101	3	2016	Japan	89_Japan	emm89.0_Japan	ND	Acute Gastritis	AP017629.1
JS12	MNKb	182	emm179.0	NK	Clade Y	NK	ST619	62	1997	Israel	179_Israel	emm179.0_Israel	ND	ND	CP021640.1

## Sheet: Published draft genomes
Sanger_tag	Name	Concatenate RR alleles	emm-subtype	emm type	emm cluster	emm pattern	MLST	PopPUNK	Year	Country	emm-type&Country	emm-subtype&Country	Tissue/ Source	Clinical	Reference
SRR1105995	M101b	200	emm101.0	M101	D4	D	ST182	18	2012	Canada	101_Canada	emm101.0_Canada	Blood	iGAS	Athey J. Clin. Microbiol. 2014, 52(6):1871
SRR1106030	M101c	201	emm101.0	M101	D4	D	ST182	18	2013	Canada	101_Canada	emm101.0_Canada	Soft Tissue	ND	Athey J. Clin. Microbiol. 2014, 52(6):1871
SRR1105881	M102d	421	emm102.2	M102	E4	E	ST895	160	2010-2013	Canada	102_Canada	emm102.2_Canada	ND	ND	Athey J. Clin. Microbiol. 2014, 52(6):1871
SRR1105937	M102m	422	emm102.2	M102	E4	E	ST895	160	2010-2013	Canada	102_Canada	emm102.2_Canada	ND	ND	Athey J. Clin. Microbiol. 2014, 52(6):1871
SRR1105908	M80c	44	emm80.0	M80	D4	D	ST538	141	2010-2013	Canada	80_Canada	emm80.0_Canada	ND	ND	Athey J. Clin. Microbiol. 2014, 52(6):1871
SRR1105978	M80d	45	emm80.0	M80	D4	D	ST538	141	2012	Canada	80_Canada	emm80.0_Canada	Blood	iGAS	Athey J. Clin. Microbiol. 2014, 52(6):1871
SRR1104742	M90c	165	emm90.2	M90	E2	E	ST184	111	2010-2013	Canada	90_Canada	emm90.2_Canada	ND	ND	Athey J. Clin. Microbiol. 2014, 52(6):1871
SRR1106018	M90d	166	emm90.5	M90	E2	E	ST144	291	2010-2013	Canada	90_Canada	emm90.5_Canada	ND	ND	Athey J. Clin. Microbiol. 2014, 52(6):1871
SRR1104967	M1m	443	emm1.0	M1	A-C3	A-C	ST1064	1	2010-2013	Canada	1_Canada	emm1.0_Canada	ND	ND	Athey J. Clin. Microbiol. 2014, 52(6):1871
SRR1104970	M1u	449	emm1.0	M1	A-C3	A-C	ST28	1	2010-2013	Canada	1_Canada	emm1.0_Canada	ND	ND	Athey J. Clin. Microbiol. 2014, 52(6):1871
SRR1104972	M1v	444	emm1.0	M1	A-C3	A-C	ST28	1	2010-2013	Canada	1_Canada	emm1.0_Canada	ND	ND	Athey J. Clin. Microbiol. 2014, 52(6):1871
SRR1104976	M1w	486	emm1.0	M1	A-C3	A-C	ST28	1	2010-2013	Canada	1_Canada	emm1.0_Canada	ND	ND	Athey J. Clin. Microbiol. 2014, 52(6):1871
SRR1104977	M1x	438	emm1.0	M1	A-C3	A-C	ST28	1	2010-2013	Canada	1_Canada	emm1.0_Canada	ND	ND	Athey J. Clin. Microbiol. 2014, 52(6):1871
SRR1104978	M1y	487	emm1.0	M1	A-C3	A-C	ST28	1	2010-2013	Canada	1_Canada	emm1.0_Canada	ND	ND	Athey J. Clin. Microbiol. 2014, 52(6):1871
SRR1105878	M1z	438	emm1.0	M1	A-C3	A-C	ST28	1	2010-2013	Canada	1_Canada	emm1.0_Canada	ND	ND	Athey J. Clin. Microbiol. 2014, 52(6):1871
SRR1105888	M1aa	481	emm1.0	M1	A-C3	A-C	ST28	1	2010-2013	Canada	1_Canada	emm1.0_Canada	ND	ND	Athey J. Clin. Microbiol. 2014, 52(6):1871
SRR1105898	M1ab	435	emm1.0	M1	A-C3	A-C	ST28	1	2010-2013	Canada	1_Canada	emm1.0_Canada	ND	ND	Athey J. Clin. Microbiol. 2014, 52(6):1871
SRR1105904	M1ac	440	emm1.0	M1	A-C3	A-C	ST28	1	2011	Canada	1_Canada	emm1.0_Canada	Synovial Fluid	iGAS	Athey J. Clin. Microbiol. 2014, 52(6):1871
SRR1105922	M1ad	433	emm1.0	M1	A-C3	A-C	ST28	1	2011	Canada	1_Canada	emm1.0_Canada	Blood	iGAS	Athey J. Clin. Microbiol. 2014, 52(6):1871
SRR1105938	M1ae	438	emm1.0	M1	A-C3	A-C	ST28	1	2010-2013	Canada	1_Canada	emm1.0_Canada	ND	ND	Athey J. Clin. Microbiol. 2014, 52(6):1871
SRR1105939	M1af	439	emm1.0	M1	A-C3	A-C	ST28	1	2010-2013	Canada	1_Canada	emm1.0_Canada	ND	ND	Athey J. Clin. Microbiol. 2014, 52(6):1871
SRR1105941	M1ag	438	emm1.0	M1	A-C3	A-C	ST28	1	2010-2013	Canada	1_Canada	emm1.0_Canada	ND	ND	Athey J. Clin. Microbiol. 2014, 52(6):1871
SRR1105947	M1ah	438	emm1.0	M1	A-C3	A-C	ST28	1	2010-2013	Canada	1_Canada	emm1.0_Canada	ND	ND	Athey J. Clin. Microbiol. 2014, 52(6):1871
SRR1105988	M1ai	441	emm1.0	M1	A-C3	A-C	ST28	1	2010-2013	Canada	1_Canada	emm1.0_Canada	ND	ND	Athey J. Clin. Microbiol. 2014, 52(6):1871
SRR1106004	M1aj	442	emm1.0	M1	A-C3	A-C	ST28	1	2010-2013	Canada	1_Canada	emm1.0_Canada	ND	ND	Athey J. Clin. Microbiol. 2014, 52(6):1871
SRR1106028	M1ak	435	emm1.0	M1	A-C3	A-C	ST28	1	2013	Canada	1_Canada	emm1.0_Canada	Other	iGAS	Athey J. Clin. Microbiol. 2014, 52(6):1871
SRR1105880	M2b	380	emm2.0	M2	E4	E	ST55	45	2010-2013	Canada	2_Canada	emm2.0_Canada	ND	ND	Athey J. Clin. Microbiol. 2014, 52(6):1871
SRR1106013	M2c	381	emm2.0	M2	E4	E	ST55	45	2010-2013	Canada	2_Canada	emm2.0_Canada	ND	ND	Athey J. Clin. Microbiol. 2014, 52(6):1871
SRR1104981	M3d	515	emm3.1	M3	A-C5	A-C	ST15	2	2010-2013	Canada	3_Canada	emm3.1_Canada	ND	ND	Athey J. Clin. Microbiol. 2014, 52(6):1871
SRR1104983	M3e	514	emm3.1	M3	A-C5	A-C	ST15	2	2010-2013	Canada	3_Canada	emm3.1_Canada	ND	ND	Athey J. Clin. Microbiol. 2014, 52(6):1871
SRR1105864	M3f	492	emm3.53	M3	A-C5	A-C	ST406	2	2010-2013	Canada	3_Canada	emm3.53_Canada	ND	ND	Athey J. Clin. Microbiol. 2014, 52(6):1871
SRR1105890	M3g	493	emm3.1	M3	A-C5	A-C	ST15	2	2010-2013	Canada	3_Canada	emm3.1_Canada	ND	ND	Athey J. Clin. Microbiol. 2014, 52(6):1871
SRR1105940	M3h	494	emm3.1	M3	A-C5	A-C	ST15	2	2010-2013	Canada	3_Canada	emm3.1_Canada	ND	ND	Athey J. Clin. Microbiol. 2014, 52(6):1871
SRR1105942	M3i	514	emm3.1	M3	A-C5	A-C	ST15	2	2010-2013	Canada	3_Canada	emm3.1_Canada	ND	ND	Athey J. Clin. Microbiol. 2014, 52(6):1871
SRR1106001	M3j	516	emm3.6	M3	A-C5	A-C	ST315	2	2010-2013	Canada	3_Canada	emm3.6_Canada	ND	ND	Athey J. Clin. Microbiol. 2014, 52(6):1871
SRR1105882	M4d	277	emm4.0	M4	E1	E	ST39	14	2010-2013	Canada	4_Canada	emm4.0_Canada	ND	ND	Athey J. Clin. Microbiol. 2014, 52(6):1871
SRR1105953	M4e	278	emm4.0	M4	E1	E	ST39	14	2010-2013	Canada	4_Canada	emm4.0_Canada	ND	ND	Athey J. Clin. Microbiol. 2014, 52(6):1871
SRR1106012	M4f	307	emm4.0	M4	E1	E	ST39	14	2010-2013	Canada	4_Canada	emm4.0_Canada	ND	ND	Athey J. Clin. Microbiol. 2014, 52(6):1871
SRR1106016	M4g	305	emm4.0	M4	E1	E	ST39	14	2010-2013	Canada	4_Canada	emm4.0_Canada	ND	ND	Athey J. Clin. Microbiol. 2014, 52(6):1871
SRR1106022	M4h	276	emm4.0	M4	E1	E	ST39	14	2010-2013	Canada	4_Canada	emm4.0_Canada	ND	ND	Athey J. Clin. Microbiol. 2014, 52(6):1871
SRR1106025	M4i	280	emm4.0	M4	E1	E	ST39	14	2013	Canada	4_Canada	emm4.0_Canada	Synovial Fluid	iGAS	Athey J. Clin. Microbiol. 2014, 52(6):1871
SRR1106032	M4j	279	emm4.0	M4	E1	E	ST39	14	2013	Canada	4_Canada	emm4.0_Canada	Soft Tissue	ND	Athey J. Clin. Microbiol. 2014, 52(6):1871
SRR1106033	M4r	281	emm4.0	M4	E1	E	ST39	14	2010-2013	Canada	4_Canada	emm4.0_Canada	ND	ND	Athey J. Clin. Microbiol. 2014, 52(6):1871
SRR1106034	M4s	306	emm4.0	M4	E1	E	ST39	14	2010-2013	Canada	4_Canada	emm4.0_Canada	ND	ND	Athey J. Clin. Microbiol. 2014, 52(6):1871
SRR1105943	M5b	467	emm5.14	M5	M5	A-C	ST99	36	2010-2013	Canada	5_Canada	emm5.14_Canada	ND	ND	Athey J. Clin. Microbiol. 2014, 52(6):1871
SRR1105866	M6e	520	emm6.79	M6	M6	A-C	ST382	6	2010-2013	Canada	6_Canada	emm6.79_Canada	ND	ND	Athey J. Clin. Microbiol. 2014, 52(6):1871
SRR1105871	M6f	520	emm6.0	M6	M6	A-C	ST382	6	2010-2013	Canada	6_Canada	emm6.0_Canada	ND	ND	Athey J. Clin. Microbiol. 2014, 52(6):1871
SRR1105872	M6g	521	emm6.0	M6	M6	A-C	ST382	6	2010-2013	Canada	6_Canada	emm6.0_Canada	ND	ND	Athey J. Clin. Microbiol. 2014, 52(6):1871
SRR1105892	M6h	507	emm6.0	M6	M6	A-C	ST382	6	2010-2013	Canada	6_Canada	emm6.0_Canada	ND	ND	Athey J. Clin. Microbiol. 2014, 52(6):1871
SRR1105893	M6i	522	emm6.0	M6	M6	A-C	ST382	6	2010-2013	Canada	6_Canada	emm6.0_Canada	ND	ND	Athey J. Clin. Microbiol. 2014, 52(6):1871
SRR1105975	M6j	508	emm6.0	M6	M6	A-C	ST382	6	2012	Canada	6_Canada	emm6.0_Canada	Blood	iGAS	Athey J. Clin. Microbiol. 2014, 52(6):1871
SRR1105986	M6k	519	emm6.0	M6	M6	A-C	ST382	6	2012	Canada	6_Canada	emm6.0_Canada	Blood	iGAS	Athey J. Clin. Microbiol. 2014, 52(6):1871
SRR1104975	M9b	172	emm9.0	M9	E3	E	ST75	31	2010-2013	Canada	9_Canada	emm9.0_Canada	ND	ND	Athey J. Clin. Microbiol. 2014, 52(6):1871
SRR1105959	M9g	185	emm9.2	M9	E3	E	ST891	31	2010-2013	Canada	9_Canada	emm9.2_Canada	ND	ND	Athey J. Clin. Microbiol. 2014, 52(6):1871
SRR1105963	M11a	69	emm11.0	M11	E6	E	ST403	5	2010-2013	Canada	11_Canada	emm11.0_Canada	ND	ND	Athey J. Clin. Microbiol. 2014, 52(6):1871
SRR1105997	M11b	70	emm11.0	M11	E6	E	ST404	5	2010-2013	Canada	11_Canada	emm11.0_Canada	ND	ND	Athey J. Clin. Microbiol. 2014, 52(6):1871
SRR1104982	M12e	501	emm12.0	M12	A-C4	A-C	ST36	0	2010-2013	Canada	12_Canada	emm12.0_Canada	ND	ND	Athey J. Clin. Microbiol. 2014, 52(6):1871
SRR1105869	M12o	498	emm12.0	M12	A-C4	A-C	ST36	0	2010-2013	Canada	12_Canada	emm12.0_Canada	ND	ND	Athey J. Clin. Microbiol. 2014, 52(6):1871
SRR1105875	M12p	503	emm12.8	M12	A-C4	A-C	ST36	0	2010-2013	Canada	12_Canada	emm12.8_Canada	ND	ND	Athey J. Clin. Microbiol. 2014, 52(6):1871
SRR1105889	M12q	497	emm12.8	M12	A-C4	A-C	ST36	0	2010-2013	Canada	12_Canada	emm12.8_Canada	ND	ND	Athey J. Clin. Microbiol. 2014, 52(6):1871
SRR1105946	M12r	502	emm12.0	M12	A-C4	A-C	ST36	0	2010-2013	Canada	12_Canada	emm12.0_Canada	ND	ND	Athey J. Clin. Microbiol. 2014, 52(6):1871
SRR1106027	M12s	495	emm12.0	M12	A-C4	A-C	ST36	0	2013	Canada	12_Canada	emm12.0_Canada	Blood	iGAS	Athey J. Clin. Microbiol. 2014, 52(6):1871
SRR1105867	M14b	478	emm14.3	M14	M14	A-C	ST84	202	2010-2013	Canada	14_Canada	emm14.3_Canada	ND	ND	Athey J. Clin. Microbiol. 2014, 52(6):1871
SRR1105879	M18f	19	emm18.0	M18	M18	A-C	ST1087	94	2010-2013	Canada	18_Canada	emm18.0_Canada	ND	ND	Athey J. Clin. Microbiol. 2014, 52(6):1871
SRR1105906	M18g	18	emm18.0	M18	M18	A-C	ST1087	94	2011	Canada	18_Canada	emm18.0_Canada	Blood	iGAS	Athey J. Clin. Microbiol. 2014, 52(6):1871
SRR1105916	M22b	373	emm22.0	M22	E4	E	ST1069	30	2011	Canada	22_Canada	emm22.0_Canada	Blood	iGAS	Athey J. Clin. Microbiol. 2014, 52(6):1871
SRR1105985	M22c	372	emm22.0	M22	E4	E	ST1069	30	2012	Canada	22_Canada	emm22.0_Canada	Soft Tissue	ND	Athey J. Clin. Microbiol. 2014, 52(6):1871
SRR1104979	M28i	111	emm28.0	M28	E4	E	ST52	10	2010-2013	Canada	28_Canada	emm28.0_Canada	ND	ND	Athey J. Clin. Microbiol. 2014, 52(6):1871
SRR1105902	M28j	247	emm28.0	M28	E4	E	ST52	10	2011	Canada	28_Canada	emm28.0_Canada	Blood	iGAS	Athey J. Clin. Microbiol. 2014, 52(6):1871
SRR1105903	M28k	248	emm28.0	M28	E4	E	ST52	10	2011	Canada	28_Canada	emm28.0_Canada	Blood	iGAS	Athey J. Clin. Microbiol. 2014, 52(6):1871
SRR1106002	M28l	112	emm28.0	M28	E4	E	ST458	10	2010-2013	Canada	28_Canada	emm28.0_Canada	ND	ND	Athey J. Clin. Microbiol. 2014, 52(6):1871
SRR1105948	M29a	465	emm29.1	M29	M29	A-C	ST12	8	2010-2013	Canada	29_Canada	emm29.1_Canada	ND	ND	Athey J. Clin. Microbiol. 2014, 52(6):1871
SRR1105918	M41a	25	emm41.2	M41	D4	D	ST579	28	2011	Canada	41_Canada	emm41.2_Canada	Blood	iGAS	Athey J. Clin. Microbiol. 2014, 52(6):1871
SRR1105930	M41b	26	emm41.2	M41	D4	D	ST579	28	2011	Canada	41_Canada	emm41.2_Canada	Soft Tissue	ND	Athey J. Clin. Microbiol. 2014, 52(6):1871
SRR1105886	M58a	258	emm58.0	M58	E3	E	ST176	16	2010-2013	Canada	58_Canada	emm58.0_Canada	ND	ND	Athey J. Clin. Microbiol. 2014, 52(6):1871
SRR1105932	M58b	259	emm58.0	M58	E3	E	ST176	16	2010-2013	Canada	58_Canada	emm58.0_Canada	ND	ND	Athey J. Clin. Microbiol. 2014, 52(6):1871
SRR1105925	M59c	31	emm59.0	M59	E6	D	ST172	22	2011	Canada	59_Canada	emm59.0_Canada	Soft Tissue	ND	Athey J. Clin. Microbiol. 2014, 52(6):1871
SRR1105996	M59d	32	emm59.0	M59	E6	D	ST172	22	2012	Canada	59_Canada	emm59.0_Canada	Other	iGAS	Athey J. Clin. Microbiol. 2014, 52(6):1871
SRR1104964	M63c	402	emm63.3	M63	E6	E	ST297	100	2010-2013	Canada	63_Canada	emm63.3_Canada	ND	ND	Athey J. Clin. Microbiol. 2014, 52(6):1871
SRR1106019	M68a	136	emm68.3	M68	E2	E	ST894	161	2010-2013	Canada	68_Canada	emm68.3_Canada	ND	ND	Athey J. Clin. Microbiol. 2014, 52(6):1871
SRR1105944	M73a	39	emm73.0	M73	E4	E	ST331	66	2010-2013	Canada	73_Canada	emm73.0_Canada	ND	ND	Athey J. Clin. Microbiol. 2014, 52(6):1871
SRR1105955	M73s	40	emm73.0	M73	E4	E	ST331	66	2010-2013	Canada	73_Canada	emm73.0_Canada	ND	ND	Athey J. Clin. Microbiol. 2014, 52(6):1871
SRR1106008	M74a	146	emm74.0	M74	M74	D	ST120	9	2010-2013	Canada	74_Canada	emm74.0_Canada	ND	ND	Athey J. Clin. Microbiol. 2014, 52(6):1871
SRR1105928	M75b	42	emm75.0	M75	E6	E	ST49	82	2011	Canada	75_Canada	emm75.0_Canada	Blood	iGAS	Athey J. Clin. Microbiol. 2014, 52(6):1871
SRR1105976	M75c	41	emm75.0	M75	E6	E	ST49	82	2012	Canada	75_Canada	emm75.0_Canada	Blood	iGAS	Athey J. Clin. Microbiol. 2014, 52(6):1871
SRR1105874	M77a	142	emm77.0	M77	E4	E	ST63	46	2010-2013	Canada	77_Canada	emm77.0_Canada	ND	ND	Athey J. Clin. Microbiol. 2014, 52(6):1871
SRR1105934	M77b	143	emm77.0	M77	E4	E	ST63	46	2010-2013	Canada	77_Canada	emm77.0_Canada	ND	ND	Athey J. Clin. Microbiol. 2014, 52(6):1871
SRR1105876	M82b	350	emm82.0	M82	E3	E	ST334	7	2010-2013	Canada	82_Canada	emm82.0_Canada	ND	ND	Athey J. Clin. Microbiol. 2014, 52(6):1871
SRR1105884	M82c	153	emm82.0	M82	E3	E	ST334	7	2010-2013	Canada	82_Canada	emm82.0_Canada	ND	ND	Athey J. Clin. Microbiol. 2014, 52(6):1871
SRR1105910	M82d	392	emm82.0	M82	E3	E	ST334	7	2010-2013	Canada	82_Canada	emm82.0_Canada	ND	ND	Athey J. Clin. Microbiol. 2014, 52(6):1871
SRR1105915	M82x	393	emm82.0	M82	E3	E	ST334	7	2011	Canada	82_Canada	emm82.0_Canada	Soft Tissue	ND	Athey J. Clin. Microbiol. 2014, 52(6):1871
SRR1105917	M82y	385	emm82.0	M82	E3	E	ST334	7	2011	Canada	82_Canada	emm82.0_Canada	Soft Tissue	ND	Athey J. Clin. Microbiol. 2014, 52(6):1871
SRR1105919	M82z	394	emm82.0	M82	E3	E	ST334	7	2011	Canada	82_Canada	emm82.0_Canada	Soft Tissue	ND	Athey J. Clin. Microbiol. 2014, 52(6):1871
SRR1105924	M82aa	388	emm82.0	M82	E3	E	ST334	7	2011	Canada	82_Canada	emm82.0_Canada	Blood	iGAS	Athey J. Clin. Microbiol. 2014, 52(6):1871
SRR1105929	M82ab	389	emm82.0	M82	E3	E	ST334	7	2011	Canada	82_Canada	emm82.0_Canada	Soft Tissue	ND	Athey J. Clin. Microbiol. 2014, 52(6):1871
SRR1105931	M82ac	387	emm82.0	M82	E3	E	ST334	7	2011	Canada	82_Canada	emm82.0_Canada	Soft Tissue	ND	Athey J. Clin. Microbiol. 2014, 52(6):1871
SRR1105949	M82ad	152	emm82.0	M82	E3	E	ST36	0	2010-2013	Canada	82_Canada	emm82.0_Canada	ND	ND	Athey J. Clin. Microbiol. 2014, 52(6):1871
SRR1105951	M82ae	353	emm82.0	M82	E3	E	ST334	7	2010-2013	Canada	82_Canada	emm82.0_Canada	ND	ND	Athey J. Clin. Microbiol. 2014, 52(6):1871
SRR1105954	M82af	352	emm82.0	M82	E3	E	ST334	7	2010-2013	Canada	82_Canada	emm82.0_Canada	ND	ND	Athey J. Clin. Microbiol. 2014, 52(6):1871
SRR1105956	M82ag	351	emm82.0	M82	E3	E	ST334	7	2010-2013	Canada	82_Canada	emm82.0_Canada	ND	ND	Athey J. Clin. Microbiol. 2014, 52(6):1871
SRR1105968	M82ah	386	emm82.0	M82	E3	E	ST334	7	2012	Canada	82_Canada	emm82.0_Canada	Soft Tissue	ND	Athey J. Clin. Microbiol. 2014, 52(6):1871
SRR1105969	M82ai	386	emm82.0	M82	E3	E	ST334	7	2012	Canada	82_Canada	emm82.0_Canada	Soft Tissue	ND	Athey J. Clin. Microbiol. 2014, 52(6):1871
SRR1105971	M82aj	386	emm82.0	M82	E3	E	ST334	7	2012	Canada	82_Canada	emm82.0_Canada	Blood	iGAS	Athey J. Clin. Microbiol. 2014, 52(6):1871
SRR1105972	M82ak	386	emm82.0	M82	E3	E	ST334	7	2012	Canada	82_Canada	emm82.0_Canada	Blood	iGAS	Athey J. Clin. Microbiol. 2014, 52(6):1871
SRR1105974	M82al	386	emm82.0	M82	E3	E	ST334	7	2010-2013	Canada	82_Canada	emm82.0_Canada	ND	ND	Athey J. Clin. Microbiol. 2014, 52(6):1871
SRR1105979	M82am	386	emm82.0	M82	E3	E	ST334	7	2012	Canada	82_Canada	emm82.0_Canada	Soft Tissue	ND	Athey J. Clin. Microbiol. 2014, 52(6):1871
SRR1105980	M82an	390	emm82.0	M82	E3	E	ST334	7	2012	Canada	82_Canada	emm82.0_Canada	Blood	iGAS	Athey J. Clin. Microbiol. 2014, 52(6):1871
SRR1105983	M82ao	386	emm82.0	M82	E3	E	ST334	7	2012	Canada	82_Canada	emm82.0_Canada	Blood	iGAS	Athey J. Clin. Microbiol. 2014, 52(6):1871
SRR1105984	M82ap	391	emm82.0	M82	E3	E	ST334	7	2012	Canada	82_Canada	emm82.0_Canada	Soft Tissue	ND	Athey J. Clin. Microbiol. 2014, 52(6):1871
SRR1106031	M82aq	386	emm82.0	M82	E3	E	ST334	7	2013	Canada	82_Canada	emm82.0_Canada	Soft Tissue	ND	Athey J. Clin. Microbiol. 2014, 52(6):1871
SRR1105887	M83h	74	emm83.1	M83	D4	D	ST853	24	2010-2013	Canada	83_Canada	emm83.1_Canada	ND	ND	Athey J. Clin. Microbiol. 2014, 52(6):1871
SRR1105901	M83i	76	emm83.1	M83	D4	D	ST5	24	2011	Canada	83_Canada	emm83.1_Canada	Synovial Fluid	iGAS	Athey J. Clin. Microbiol. 2014, 52(6):1871
SRR1105905	M83j	78	emm83.1	M83	D4	D	ST853	24	2011	Canada	83_Canada	emm83.1_Canada	Synovial Fluid	iGAS	Athey J. Clin. Microbiol. 2014, 52(6):1871
SRR1105909	M83k	77	emm83.1	M83	D4	D	ST5	24	2010-2013	Canada	83_Canada	emm83.1_Canada	ND	ND	Athey J. Clin. Microbiol. 2014, 52(6):1871
SRR1105912	M83l	73	emm83.1	M83	D4	D	ST853	24	2011	Canada	83_Canada	emm83.1_Canada	Synovial Fluid	iGAS	Athey J. Clin. Microbiol. 2014, 52(6):1871
SRR1105961	M83m	76	emm83.1	M83	D4	D	ST5	24	2010-2013	Canada	83_Canada	emm83.1_Canada	ND	ND	Athey J. Clin. Microbiol. 2014, 52(6):1871
SRR1105987	M83n	79	emm83.1	M83	D4	D	ST5	ND	2010-2013	Canada	83_Canada	emm83.1_Canada	ND	ND	Athey J. Clin. Microbiol. 2014, 52(6):1871
SRR1105991	M83o	76	emm83.1	M83	D4	D	ST5	24	2010-2013	Canada	83_Canada	emm83.1_Canada	ND	ND	Athey J. Clin. Microbiol. 2014, 52(6):1871
SRR1105993	M83p	71	emm83.1	M83	D4	D	ST853	24	2010-2013	Canada	83_Canada	emm83.1_Canada	ND	ND	Athey J. Clin. Microbiol. 2014, 52(6):1871
SRR1106000	M83q	72	emm83.1	M83	D4	D	ST853	24	2010-2013	Canada	83_Canada	emm83.1_Canada	ND	ND	Athey J. Clin. Microbiol. 2014, 52(6):1871
SRR1106003	M83r	74	emm83.1	M83	D4	D	ST853	24	2010-2013	Canada	83_Canada	emm83.1_Canada	ND	ND	Athey J. Clin. Microbiol. 2014, 52(6):1871
SRR1104974	M87b	9	emm87.0	M87	E3	E	ST62	4	2010-2013	Canada	87_Canada	emm87.0_Canada	ND	ND	Athey J. Clin. Microbiol. 2014, 52(6):1871
SRR1105894	M87e	10	emm87.0	M87	E3	E	ST62	4	2010-2013	Canada	87_Canada	emm87.0_Canada	ND	ND	Athey J. Clin. Microbiol. 2014, 52(6):1871
SRR1105895	M87f	10	emm87.0	M87	E3	E	ST62	4	2010-2013	Canada	87_Canada	emm87.0_Canada	ND	ND	Athey J. Clin. Microbiol. 2014, 52(6):1871
SRR1105896	M87g	10	emm87.0	M87	E3	E	ST62	4	2010-2013	Canada	87_Canada	emm87.0_Canada	ND	ND	Athey J. Clin. Microbiol. 2014, 52(6):1871
SRR1105899	M87h	9	emm87.0	M87	E3	E	ST62	4	2011	Canada	87_Canada	emm87.0_Canada	Blood	iGAS	Athey J. Clin. Microbiol. 2014, 52(6):1871
SRR1105900	M87i	9	emm87.0	M87	E3	E	ST62	4	2011	Canada	87_Canada	emm87.0_Canada	Blood	iGAS	Athey J. Clin. Microbiol. 2014, 52(6):1871
SRR1105921	M87j	6	emm87.0	M87	E3	E	ST62	4	2011	Canada	87_Canada	emm87.0_Canada	Blood	iGAS	Athey J. Clin. Microbiol. 2014, 52(6):1871
SRR1105927	M87k	2	emm87.0	M87	E3	E	ST62	4	2011	Canada	87_Canada	emm87.0_Canada	Blood	iGAS	Athey J. Clin. Microbiol. 2014, 52(6):1871
SRR1105950	M87l	9	emm87.0	M87	E3	E	ST62	4	2010-2013	Canada	87_Canada	emm87.0_Canada	ND	ND	Athey J. Clin. Microbiol. 2014, 52(6):1871
SRR1105952	M87m	12	emm87.0	M87	E3	E	ST62	4	2010-2013	Canada	87_Canada	emm87.0_Canada	ND	ND	Athey J. Clin. Microbiol. 2014, 52(6):1871
SRR1105958	M87n	3	emm87.0	M87	E3	E	ST62	4	2010-2013	Canada	87_Canada	emm87.0_Canada	ND	ND	Athey J. Clin. Microbiol. 2014, 52(6):1871
SRR1105966	M87o	9	emm87.0	M87	E3	E	ST62	4	2010-2013	Canada	87_Canada	emm87.0_Canada	ND	ND	Athey J. Clin. Microbiol. 2014, 52(6):1871
SRR1105967	M87p	9	emm87.0	M87	E3	E	ST62	4	2010-2013	Canada	87_Canada	emm87.0_Canada	ND	ND	Athey J. Clin. Microbiol. 2014, 52(6):1871
SRR1105981	M87q	9	emm87.0	M87	E3	E	ST62	4	2012	Canada	87_Canada	emm87.0_Canada	Synovial Fluid	iGAS	Athey J. Clin. Microbiol. 2014, 52(6):1871
SRR1105982	M87r	9	emm87.0	M87	E3	E	ST62	4	2012	Canada	87_Canada	emm87.0_Canada	Soft Tissue	ND	Athey J. Clin. Microbiol. 2014, 52(6):1871
SRR1105990	M87s	13	emm87.0	M87	E3	E	ST62	4	2012	Canada	87_Canada	emm87.0_Canada	Blood	iGAS	Athey J. Clin. Microbiol. 2014, 52(6):1871
SRR1105992	M87t	5	emm87.0	M87	E3	E	ST62	4	2012	Canada	87_Canada	emm87.0_Canada	Soft Tissue	ND	Athey J. Clin. Microbiol. 2014, 52(6):1871
SRR1105994	M87u	9	emm87.0	M87	E3	E	ST62	4	2012	Canada	87_Canada	emm87.0_Canada	Blood	iGAS	Athey J. Clin. Microbiol. 2014, 52(6):1871
SRR1106006	M87v	8	emm87.0	M87	E3	E	ST62	4	2010-2013	Canada	87_Canada	emm87.0_Canada	ND	ND	Athey J. Clin. Microbiol. 2014, 52(6):1871
SRR1106009	M87w	7	emm87.0	M87	E3	E	ST62	4	2010-2013	Canada	87_Canada	emm87.0_Canada	ND	ND	Athey J. Clin. Microbiol. 2014, 52(6):1871
SRR1106010	M87x	4	emm87.0	M87	E3	E	ST62	4	2010-2013	Canada	87_Canada	emm87.0_Canada	ND	ND	Athey J. Clin. Microbiol. 2014, 52(6):1871
SRR1106011	M87y	8	emm87.0	M87	E3	E	ST62	4	2010-2013	Canada	87_Canada	emm87.0_Canada	ND	ND	Athey J. Clin. Microbiol. 2014, 52(6):1871
SRR1106023	M87z	9	emm87.0	M87	E3	E	ST62	4	2013	Canada	87_Canada	emm87.0_Canada	Blood	iGAS	Athey J. Clin. Microbiol. 2014, 52(6):1871
SRR1106024	M87aa	11	emm87.0	M87	E3	E	ST62	4	2013	Canada	87_Canada	emm87.0_Canada	Soft Tissue	ND	Athey J. Clin. Microbiol. 2014, 52(6):1871
SRR1106026	M87ab	1	emm87.0	M87	E3	E	ST62	4	2013	Canada	87_Canada	emm87.0_Canada	Blood	iGAS	Athey J. Clin. Microbiol. 2014, 52(6):1871
SRR1104971	M88a	161	emm88.3	M88	E4	E	ST971	288	2010-2013	Canada	88_Canada	emm88.3_Canada	ND	ND	Athey J. Clin. Microbiol. 2014, 52(6):1871
SRR1104965	M89f	261	emm89.0	M89	E4	E	ST101	3	2010-2013	Canada	89_Canada	emm89.0_Canada	ND	ND	Athey J. Clin. Microbiol. 2014, 52(6):1871
SRR1104966	M89g	268	emm89.0	M89	E4	E	ST101	3	2010-2013	Canada	89_Canada	emm89.0_Canada	ND	ND	Athey J. Clin. Microbiol. 2014, 52(6):1871
SRR1104973	M89h	262	emm89.0	M89	E4	E	ST101	3	2010-2013	Canada	89_Canada	emm89.0_Canada	ND	ND	Athey J. Clin. Microbiol. 2014, 52(6):1871
SRR1104980	M89w	268	emm89.0	M89	E4	E	ST101	3	2010-2013	Canada	89_Canada	emm89.0_Canada	ND	ND	Athey J. Clin. Microbiol. 2014, 52(6):1871
SRR1105877	M89x	263	emm89.0	M89	E4	E	ST101	3	2010-2013	Canada	89_Canada	emm89.0_Canada	ND	ND	Athey J. Clin. Microbiol. 2014, 52(6):1871
SRR1105883	M89y	257	emm89.0	M89	E4	E	ST101	3	2010-2013	Canada	89_Canada	emm89.0_Canada	ND	ND	Athey J. Clin. Microbiol. 2014, 52(6):1871
SRR1105891	M89z	264	emm89.0	M89	E4	E	ST101	3	2010-2013	Canada	89_Canada	emm89.0_Canada	ND	ND	Athey J. Clin. Microbiol. 2014, 52(6):1871
SRR1105960	M89aa	265	emm89.0	M89	E4	E	ST101	3	2010-2013	Canada	89_Canada	emm89.0_Canada	ND	ND	Athey J. Clin. Microbiol. 2014, 52(6):1871
SRR1105962	M89ab	266	emm89.0	M89	E4	E	ST101	3	2010-2013	Canada	89_Canada	emm89.0_Canada	ND	ND	Athey J. Clin. Microbiol. 2014, 52(6):1871
SRR1105965	M89ac	260	emm89.0	M89	E4	E	ST580	3	2010-2013	Canada	89_Canada	emm89.0_Canada	ND	ND	Athey J. Clin. Microbiol. 2014, 52(6):1871
SRR1106005	M89ad	268	emm89.0	M89	E4	E	ST101	3	2010-2013	Canada	89_Canada	emm89.0_Canada	ND	ND	Athey J. Clin. Microbiol. 2014, 52(6):1871
SRR1106007	M89ae	268	emm89.0	M89	E4	E	ST101	3	2010-2013	Canada	89_Canada	emm89.0_Canada	ND	ND	Athey J. Clin. Microbiol. 2014, 52(6):1871
SRR1106015	M89af	268	emm89.0	M89	E4	E	ST101	3	2010-2013	Canada	89_Canada	emm89.0_Canada	ND	ND	Athey J. Clin. Microbiol. 2014, 52(6):1871
SRR1105945	M29b	466	emm9.2	M29	E3	A-C	ST12	8	2010-2013	Canada	9_Canada	emm9.2_Canada	ND	ND	Athey J. Clin. Microbiol. 2014, 52(6):1871
SRR1105936	M92a	226	emm92.0	M92	E2	E	ST82	33	2010-2013	Canada	92_Canada	emm92.0_Canada	ND	ND	Athey J. Clin. Microbiol. 2014, 52(6):1871
SRR1106017	M92b	167	emm92.0	M92	E2	E	ST82	33	2010-2013	Canada	92_Canada	emm92.0_Canada	ND	ND	Athey J. Clin. Microbiol. 2014, 52(6):1871
SRR1106020	M94a	55	emm94.0	M94	E6	E	ST89	87	2010-2013	Canada	94_Canada	emm94.0_Canada	ND	ND	Athey J. Clin. Microbiol. 2014, 52(6):1871
SRR1106021	M94b	56	emm94.0	M94	E6	E	ST89	87	2010-2013	Canada	94_Canada	emm94.0_Canada	ND	ND	Athey J. Clin. Microbiol. 2014, 52(6):1871
SRR1105914	M114b	330	emm114.0	M114	E4	E	ST188	95	2011	Canada	114_Canada	emm114.0_Canada	Blood	iGAS	Athey J. Clin. Microbiol. 2014, 52(6):1871
SRR1105973	M114c	66	emm114.1	M114	E4	E	ST188	95	2012	Canada	114_Canada	emm114.1_Canada	Soft Tissue	ND	Athey J. Clin. Microbiol. 2014, 52(6):1871
SRR1105989	M114f	331	emm114.0	M114	E4	E	ST188	95	2012	Canada	114_Canada	emm114.0_Canada	Soft Tissue	ND	Athey J. Clin. Microbiol. 2014, 52(6):1871
SRR1105998	M114g	332	emm114.0	M114	E4	E	ST188	95	2012	Canada	114_Canada	emm114.0_Canada	Soft Tissue	ND	Athey J. Clin. Microbiol. 2014, 52(6):1871
SRR1105920	M115a	426	emm115.0	M115	D2	D	ST135	203	2010-2013	Canada	115_Canada	emm115.0_Canada	ND	ND	Athey J. Clin. Microbiol. 2014, 52(6):1871
SRR1106029	M115b	427	emm115.0	M115	D2	D	ST135	203	2010-2013	Canada	115_Canada	emm115.0_Canada	ND	ND	Athey J. Clin. Microbiol. 2014, 52(6):1871
SRR1105907	M118e	364	emm118.0	M118	E3	E	ST167	57	2011	Canada	118_Canada	emm118.0_Canada	Blood	iGAS	Athey J. Clin. Microbiol. 2014, 52(6):1871
SRR1105926	M118f	365	emm118.0	M118	E3	E	ST167	57	2011	Canada	118_Canada	emm118.0_Canada	Soft Tissue	ND	Athey J. Clin. Microbiol. 2014, 52(6):1871
SRR1104963	M122e	82	emm122.2	M122	M122	NK	ST1080	287	2010-2013	Canada	122_Canada	emm122.2_Canada	ND	ND	Athey J. Clin. Microbiol. 2014, 52(6):1871
SRR1105865	M122f	366	emm122.0	M122	M122	NK	ST200	158	2010-2013	Canada	122_Canada	emm122.0_Canada	ND	ND	Athey J. Clin. Microbiol. 2014, 52(6):1871
SRR1105933	M169a	431	emm169.3	M169	E4	E	ST53	65	2010-2013	Canada	169_Canada	emm169.3_Canada	ND	ND	Athey J. Clin. Microbiol. 2014, 52(6):1871
SRR1105935	M169b	431	emm169.3	M169	E4	E	ST53	65	2010-2013	Canada	169_Canada	emm169.3_Canada	ND	ND	Athey J. Clin. Microbiol. 2014, 52(6):1871
SRR1105868	M191a	203	emm191.0	M191	E6	E	ST208	289	2010-2013	Canada	191_Canada	emm191.0_Canada	ND	ND	Athey J. Clin. Microbiol. 2014, 52(6):1871
SRR1105964	M192a	93	emm192	M192	D4	D	ST1077	290	2010-2013	Canada	192_Canada	emm192_Canada	ND	ND	Athey J. Clin. Microbiol. 2014, 52(6):1871
SRR1105870	MNKa	468	ND	NK	Clade Y	NK	ST99	36	2010-2013	Canada	ND_Canada	ND_Canada	ND	ND	Athey J. Clin. Microbiol. 2014, 52(6):1871
8113_6_71	M1n	438	emm1.0	M1	A-C3	A-C	ST28	1	2011	Hong_Kong	1_Hong_Kong	emm1.0_Hong_Kong	Throat swab	Scarlet fever	Ben Zakour N sci rep
8113_6_74	M1o	445	emm1.0	M1	A-C3	A-C	ST28	1	2012	Hong_Kong	1_Hong_Kong	emm1.0_Hong_Kong	Blood	Pneumonia/Respiratory	Ben Zakour N sci rep
8113_6_76	M1p	438	emm1.0	M1	A-C3	A-C	ST28	1	2012	Hong_Kong	1_Hong_Kong	emm1.0_Hong_Kong	Throat swab	Scarlet fever	Ben Zakour N sci rep
8113_6_78	M1q	447	emm1.0	M1	A-C3	A-C	ST28	1	2012	Hong_Kong	1_Hong_Kong	emm1.0_Hong_Kong	Throat swab	Scarlet fever	Ben Zakour N sci rep
8113_6_80	M1r	438	emm1.0	M1	A-C3	A-C	ST28	1	2011	Hong_Kong	1_Hong_Kong	emm1.0_Hong_Kong	Throat swab	Fever	Ben Zakour N sci rep
8113_6_81	M1s	448	emm1.0	M1	A-C3	A-C	ST28	1	2011	Hong_Kong	1_Hong_Kong	emm1.0_Hong_Kong	Throat swab	Scarlet fever	Ben Zakour N sci rep
8113_6_82	M1t	438	emm1.0	M1	A-C3	A-C	ST28	1	2012	Hong_Kong	1_Hong_Kong	emm1.0_Hong_Kong	Throat swab	Scarlet fever	Ben Zakour N sci rep
8113_6_82	M1i	438	emm1.0	M1	A-C3	A-C	ST28	1	2012	Hong_Kong	1_Hong_Kong	emm1.0_Hong_Kong	Throat swab	Scarlet fever	Ben Zakour N sci rep
6753_5_30	M12f	450	emm12.0	M12	A-C4	A-C	ST36	0	2011	Hong_Kong	12_Hong_Kong	emm12.0_Hong_Kong	Throat swab	Scarlet fever	Davies M Nat gen
6817_3_6	M12g	499	emm12.0	M12	A-C4	A-C	ST36	0	2011	Hong_Kong	12_Hong_Kong	emm12.0_Hong_Kong	Throat swab	ND	Davies M Nat gen
6817_3_62	M12h	475	emm12.0	M12	A-C4	A-C	ST36	0	2005	Hong_Kong	12_Hong_Kong	emm12.0_Hong_Kong	Sputum	Pneumonia/Respiratory	Davies M Nat gen
6817_3_70	M12i	451	emm12.0	M12	A-C4	A-C	ST36	0	2011	Hong_Kong	12_Hong_Kong	emm12.0_Hong_Kong	Throat swab	Scarlet fever	Davies M Nat gen
6817_3_95	M12j	532	emm12.0	M12	A-C4	A-C	ST36	0	2011	Hong_Kong	12_Hong_Kong	emm12.0_Hong_Kong	Throat swab	Scarlet fever	Davies M Nat gen
6817_4_22	M12k	476	emm12.0	M12	A-C4	A-C	ST36	0	2011	Hong_Kong	12_Hong_Kong	emm12.0_Hong_Kong	Throat swab	Scarlet fever	Davies M Nat gen
6817_4_27	M12l	532	emm12.0	M12	A-C4	A-C	ST36	0	2011	Hong_Kong	12_Hong_Kong	emm12.0_Hong_Kong	Throat swab	Scarlet fever	Davies M Nat gen
6817_4_3	M12m	500	emm12.0	M12	A-C4	A-C	ST36	0	2008	Hong_Kong	12_Hong_Kong	emm12.0_Hong_Kong	Vaginal swab	Genital	Davies M Nat gen
6817_4_36	M12n	452	emm12.0	M12	A-C4	A-C	ST36	0	2011	Hong_Kong	12_Hong_Kong	emm12.0_Hong_Kong	Throat swab	Scarlet fever	Davies M Nat gen
6817_3_95	M12d	532	emm12.0	M12	A-C4	A-C	ST36	0	2011	Hong_Kong	12_Hong_Kong	emm12.0_Hong_Kong	Throat swab	Scarlet fever	Davies M Nat gen
8113_6_63	M4k	308	emm4.5	M4	E1	E	ST1027	90	2006	Fiji	4_Fiji	emm4.5_Fiji	Throat	Pharyngitis	Lees J Nat. Commun. 7:12797
8113_7_31	M4l	308	emm4.5	M4	E1	E	ST1027	90	2006	Fiji	4_Fiji	emm4.5_Fiji	skin sore / abscess / burns / IV Site	Superficial soft tissue infection/Pyodermatitis	Lees J Nat. Commun. 7:12797
9262_7_28	M4o	308	emm4.5	M4	E1	E	ST1027	90	2006	Fiji	4_Fiji	emm4.5_Fiji	skin sore / abscess / burns / IV Site	Superficial soft tissue infection/Pyodermatitis	Lees J Nat. Commun. 7:12797
9262_7_3	M4p	308	emm4.5	M4	E1	E	ST1027	90	2006	Fiji	4_Fiji	emm4.5_Fiji	skin sore / abscess / burns / IV Site	Superficial soft tissue infection/Pyodermatitis	Lees J Nat. Commun. 7:12797
9262_7_4	M4q	308	emm4.5	M4	E1	E	ST1027	90	2006	Fiji	4_Fiji	emm4.5_Fiji	skin sore / abscess / burns / IV Site	Superficial soft tissue infection/Pyodermatitis	Lees J Nat. Commun. 7:12797
8113_6_2	M11c	311	emm11.0	M11	E6	E	ST547	5	2006	Fiji	11_Fiji	emm11.0_Fiji	Soft tissue	iGAS	Lees J Nat. Commun. 7:12797
8113_6_26	M11ah	313	emm11.0	M11	E6	E	ST547	5	2006	Fiji	11_Fiji	emm11.0_Fiji	Blood	Necrotising fasciitis	Lees J Nat. Commun. 7:12797
8113_6_44	M11e	311	emm11.0	M11	E6	E	ST547	5	2006	Fiji	11_Fiji	emm11.0_Fiji	Blood	Blood/Bacteremia	Lees J Nat. Commun. 7:12797
8113_6_53	M11f	311	emm11.0	M11	E6	E	ST547	5	2006	Fiji	11_Fiji	emm11.0_Fiji	Throat	Pharyngitis	Lees J Nat. Commun. 7:12797
8113_6_84	M11g	313	emm11.0	M11	E6	E	ST547	5	2006	Fiji	11_Fiji	emm11.0_Fiji	skin sore / abscess / burns / IV Site	Superficial soft tissue infection/Pyodermatitis	Lees J Nat. Commun. 7:12797
8113_6_85	M11h	312	emm11.0	M11	E6	E	ST547	5	2006	Fiji	11_Fiji	emm11.0_Fiji	skin sore / abscess / burns / IV Site	Superficial soft tissue infection/Pyodermatitis	Lees J Nat. Commun. 7:12797
8113_6_91	M11i	312	emm11.0	M11	E6	E	ST547	5	2006	Fiji	11_Fiji	emm11.0_Fiji	skin sore / abscess / burns / IV Site	Superficial soft tissue infection/Pyodermatitis	Lees J Nat. Commun. 7:12797
8113_7_14	M11j	313	emm11.0	M11	E6	E	ST547	5	2006	Fiji	11_Fiji	emm11.0_Fiji	skin sore / abscess / burns / IV Site	Superficial soft tissue infection/Pyodermatitis	Lees J Nat. Commun. 7:12797
8113_7_24	M11k	311	emm11.0	M11	E6	E	ST547	5	2006	Fiji	11_Fiji	emm11.0_Fiji	skin sore / abscess / burns / IV Site	Superficial soft tissue infection/Pyodermatitis	Lees J Nat. Commun. 7:12797
8113_7_39	M11l	311	emm11.0	M11	E6	E	ST547	5	2006	Fiji	11_Fiji	emm11.0_Fiji	skin sore / abscess / burns / IV Site	Superficial soft tissue infection/Pyodermatitis	Lees J Nat. Commun. 7:12797
8113_7_42	M11m	311	emm11.0	M11	E6	E	ST547	5	2006	Fiji	11_Fiji	emm11.0_Fiji	skin sore / abscess / burns / IV Site	Superficial soft tissue infection/Pyodermatitis	Lees J Nat. Commun. 7:12797
8113_7_5	M11n	313	emm11.0	M11	E6	E	ST547	5	2006	Fiji	11_Fiji	emm11.0_Fiji	skin sore / abscess / burns / IV Site	Superficial soft tissue infection/Pyodermatitis	Lees J Nat. Commun. 7:12797
8113_7_54	M11o	310	emm11.0	M11	E6	E	ST547	5	2006	Fiji	11_Fiji	emm11.0_Fiji	skin sore / abscess / burns / IV Site	Superficial soft tissue infection/Pyodermatitis	Lees J Nat. Commun. 7:12797
8113_7_6	M11p	313	emm11.0	M11	E6	E	ST547	5	2006	Fiji	11_Fiji	emm11.0_Fiji	skin sore / abscess / burns / IV Site	Superficial soft tissue infection/Pyodermatitis	Lees J Nat. Commun. 7:12797
8113_7_80	M11q	311	emm11.0	M11	E6	E	ST547	5	2006	Fiji	11_Fiji	emm11.0_Fiji	skin sore / abscess / burns / IV Site	Superficial soft tissue infection/Pyodermatitis	Lees J Nat. Commun. 7:12797
8113_7_9	M11r	312	emm11.0	M11	E6	E	ST547	5	2006	Fiji	11_Fiji	emm11.0_Fiji	skin sore / abscess / burns / IV Site	Superficial soft tissue infection/Pyodermatitis	Lees J Nat. Commun. 7:12797
9262_7_58	M11ab	311	emm11.0	M11	E6	E	ST547	5	2006	Fiji	11_Fiji	emm11.0_Fiji	skin sore / abscess / burns / IV Site	Superficial soft tissue infection/Pyodermatitis	Lees J Nat. Commun. 7:12797
9262_7_73	M11ac	311	emm11.0	M11	E6	E	ST547	5	2006	Fiji	11_Fiji	emm11.0_Fiji	skin sore / abscess / burns / IV Site	Superficial soft tissue infection/Pyodermatitis	Lees J Nat. Commun. 7:12797
9262_7_79	M11ad	311	emm11.0	M11	E6	E	ST547	5	2006	Fiji	11_Fiji	emm11.0_Fiji	skin sore / abscess / burns / IV Site	Superficial soft tissue infection/Pyodermatitis	Lees J Nat. Commun. 7:12797
7622_7_52	M14d	479	emm14.4	M14	M14	A-C	ST118	121	2006	Fiji	14_Fiji	emm14.4_Fiji	Throat	Pharyngitis	Lees J Nat. Commun. 7:12797
8113_6_35	M15c	83	emm15.1	M15	E3	E	ST872	122	2006	Fiji	15_Fiji	emm15.1_Fiji	Blood	Blood/Bacteremia	Lees J Nat. Commun. 7:12797
8113_6_15	M18h	92	emm18.22	M18	M18	A-C	ST535	86	2006	Fiji	18_Fiji	emm18.22_Fiji	Soft tissue	iGAS	Lees J Nat. Commun. 7:12797
8113_6_49	M19d	453	emm19.4	M19	M19	NK	ST616	29	2006	Fiji	19_Fiji	emm19.4_Fiji	Blood	Blood/Bacteremia	Lees J Nat. Commun. 7:12797
9262_5_74	M19g	480	emm19.4	M19	M19	NK	ST616	29	2006	Fiji	19_Fiji	emm19.4_Fiji	skin sore / abscess / burns / IV Site	Superficial soft tissue infection/Pyodermatitis	Lees J Nat. Commun. 7:12797
9262_5_75	M19h	454	emm19.4	M19	M19	NK	ST616	29	2006	Fiji	19_Fiji	emm19.4_Fiji	skin sore / abscess / burns / IV Site	Superficial soft tissue infection/Pyodermatitis	Lees J Nat. Commun. 7:12797
9262_5_76	M19i	454	emm19.4	M19	M19	NK	ST616	29	2006	Fiji	19_Fiji	emm19.4_Fiji	skin sore / abscess / burns / IV Site	Superficial soft tissue infection/Pyodermatitis	Lees J Nat. Commun. 7:12797
8113_6_42	M22f	98	emm22.0	M22	E4	E	ST202	103	2006	Fiji	22_Fiji	emm22.0_Fiji	Soft tissue	iGAS	Lees J Nat. Commun. 7:12797
7622_7_91	M25f	242	emm25.1	M25	E3	E	ST192	53	2006	Fiji	25_Fiji	emm25.1_Fiji	Throat	Pharyngitis	Lees J Nat. Commun. 7:12797
8113_7_47	M25g	221	emm25.0	M25	E3	E	ST191	17	2006	Fiji	25_Fiji	emm25.0_Fiji	skin sore / abscess / burns / IV Site	Superficial soft tissue infection/Pyodermatitis	Lees J Nat. Commun. 7:12797
9262_5_11	M25o	220	emm25.0	M25	E3	E	ST1032	17	2006	Fiji	25_Fiji	emm25.0_Fiji	skin sore / abscess / burns / IV Site	Superficial soft tissue infection/Pyodermatitis	Lees J Nat. Commun. 7:12797
9262_5_12	M25p	220	emm25.0	M25	E3	E	ST1032	17	2006	Fiji	25_Fiji	emm25.0_Fiji	skin sore / abscess / burns / IV Site	Superficial soft tissue infection/Pyodermatitis	Lees J Nat. Commun. 7:12797
9262_5_18	M25q	242	emm25.1	M25	E3	E	ST192	53	2006	Fiji	25_Fiji	emm25.1_Fiji	skin sore / abscess / burns / IV Site	Superficial soft tissue infection/Pyodermatitis	Lees J Nat. Commun. 7:12797
9262_5_19	M25r	242	emm25.1	M25	E3	E	ST192	53	2006	Fiji	25_Fiji	emm25.1_Fiji	skin sore / abscess / burns / IV Site	Superficial soft tissue infection/Pyodermatitis	Lees J Nat. Commun. 7:12797
9262_5_24	M25s	220	emm25.0	M25	E3	E	ST1032	17	2006	Fiji	25_Fiji	emm25.0_Fiji	skin sore / abscess / burns / IV Site	Superficial soft tissue infection/Pyodermatitis	Lees J Nat. Commun. 7:12797
9262_5_26	M25t	220	emm25.0	M25	E3	E	ST1032	17	2006	Fiji	25_Fiji	emm25.0_Fiji	skin sore / abscess / burns / IV Site	Superficial soft tissue infection/Pyodermatitis	Lees J Nat. Commun. 7:12797
9262_5_30	M25u	220	emm25.0	M25	E3	E	ST1032	17	2006	Fiji	25_Fiji	emm25.0_Fiji	skin sore / abscess / burns / IV Site	Superficial soft tissue infection/Pyodermatitis	Lees J Nat. Commun. 7:12797
9262_5_33	M25v	220	emm25.0	M25	E3	E	ST1032	17	2006	Fiji	25_Fiji	emm25.0_Fiji	skin sore / abscess / burns / IV Site	Superficial soft tissue infection/Pyodermatitis	Lees J Nat. Commun. 7:12797
9262_5_35	M25w	220	emm25.0	M25	E3	E	ST1032	17	2006	Fiji	25_Fiji	emm25.0_Fiji	skin sore / abscess / burns / IV Site	Superficial soft tissue infection/Pyodermatitis	Lees J Nat. Commun. 7:12797
9262_5_36	M25x	220	emm25.0	M25	E3	E	ST1032	17	2006	Fiji	25_Fiji	emm25.0_Fiji	skin sore / abscess / burns / IV Site	Superficial soft tissue infection/Pyodermatitis	Lees J Nat. Commun. 7:12797
9262_5_39	M25y	220	emm25.0	M25	E3	E	ST1032	17	2006	Fiji	25_Fiji	emm25.0_Fiji	skin sore / abscess / burns / IV Site	Superficial soft tissue infection/Pyodermatitis	Lees J Nat. Commun. 7:12797
9262_5_46	M25z	220	emm25.0	M25	E3	E	ST1032	17	2006	Fiji	25_Fiji	emm25.0_Fiji	skin sore / abscess / burns / IV Site	Superficial soft tissue infection/Pyodermatitis	Lees J Nat. Commun. 7:12797
9262_5_47	M25aa	242	emm25.1	M25	E3	E	ST192	53	2006	Fiji	25_Fiji	emm25.1_Fiji	skin sore / abscess / burns / IV Site	Superficial soft tissue infection/Pyodermatitis	Lees J Nat. Commun. 7:12797
9262_5_6	M25ab	220	emm25.0	M25	E3	E	ST1032	17	2006	Fiji	25_Fiji	emm25.0_Fiji	skin sore / abscess / burns / IV Site	Superficial soft tissue infection/Pyodermatitis	Lees J Nat. Commun. 7:12797
9262_5_64	M25ac	242	emm25.1	M25	E3	E	ST192	53	2006	Fiji	25_Fiji	emm25.1_Fiji	skin sore / abscess / burns / IV Site	Superficial soft tissue infection/Pyodermatitis	Lees J Nat. Commun. 7:12797
9262_5_66	M25ad	242	emm25.1	M25	E3	E	ST192	53	2006	Fiji	25_Fiji	emm25.1_Fiji	skin sore / abscess / burns / IV Site	Superficial soft tissue infection/Pyodermatitis	Lees J Nat. Commun. 7:12797
9262_5_69	M25ae	220	emm25.0	M25	E3	E	ST1032	17	2006	Fiji	25_Fiji	emm25.0_Fiji	skin sore / abscess / burns / IV Site	Superficial soft tissue infection/Pyodermatitis	Lees J Nat. Commun. 7:12797
9262_5_7	M25af	220	emm25.0	M25	E3	E	ST1032	17	2006	Fiji	25_Fiji	emm25.0_Fiji	skin sore / abscess / burns / IV Site	Superficial soft tissue infection/Pyodermatitis	Lees J Nat. Commun. 7:12797
9262_5_70	M25ag	220	emm25.0	M25	E3	E	ST1032	17	2006	Fiji	25_Fiji	emm25.0_Fiji	skin sore / abscess / burns / IV Site	Superficial soft tissue infection/Pyodermatitis	Lees J Nat. Commun. 7:12797
9262_5_81	M25ah	220	emm25.0	M25	E3	E	ST1032	17	2006	Fiji	25_Fiji	emm25.0_Fiji	skin sore / abscess / burns / IV Site	Superficial soft tissue infection/Pyodermatitis	Lees J Nat. Commun. 7:12797
9262_5_9	M25ai	220	emm25.0	M25	E3	E	ST1032	17	2006	Fiji	25_Fiji	emm25.0_Fiji	skin sore / abscess / burns / IV Site	Superficial soft tissue infection/Pyodermatitis	Lees J Nat. Commun. 7:12797
9262_6_1	M25aj	220	emm25.0	M25	E3	E	ST1032	17	2006	Fiji	25_Fiji	emm25.0_Fiji	skin sore / abscess / burns / IV Site	Superficial soft tissue infection/Pyodermatitis	Lees J Nat. Commun. 7:12797
9262_6_11	M25ak	220	emm25.0	M25	E3	E	ST1032	17	2006	Fiji	25_Fiji	emm25.0_Fiji	skin sore / abscess / burns / IV Site	Superficial soft tissue infection/Pyodermatitis	Lees J Nat. Commun. 7:12797
9262_7_15	M25al	220	emm25.0	M25	E3	E	ST1032	17	2006	Fiji	25_Fiji	emm25.0_Fiji	skin sore / abscess / burns / IV Site	Superficial soft tissue infection/Pyodermatitis	Lees J Nat. Commun. 7:12797
9262_7_25	M25am	220	emm25.0	M25	E3	E	ST1032	17	2006	Fiji	25_Fiji	emm25.0_Fiji	skin sore / abscess / burns / IV Site	Superficial soft tissue infection/Pyodermatitis	Lees J Nat. Commun. 7:12797
9262_7_83	M25an	242	emm25.1	M25	E3	E	ST192	53	2006	Fiji	25_Fiji	emm25.1_Fiji	Throat	Pharyngitis	Lees J Nat. Commun. 7:12797
7622_7_68	M33c	102	emm33.0	M33	D4	D	ST1060	39	2006	Fiji	33_Fiji	emm33.0_Fiji	Throat	Pharyngitis	Lees J Nat. Commun. 7:12797
7622_7_92	M33d	105	emm33.0	M33	D4	D	ST3	39	2006	Fiji	33_Fiji	emm33.0_Fiji	Throat	Pharyngitis	Lees J Nat. Commun. 7:12797
8113_6_20	M33e	104	emm33.0	M33	D4	D	ST3	39	2006	Fiji	33_Fiji	emm33.0_Fiji	Blood	Arthritis	Lees J Nat. Commun. 7:12797
8113_6_27	M33f	103	emm33.0	M33	D4	D	ST3	39	2006	Fiji	33_Fiji	emm33.0_Fiji	Soft tissue	iGAS	Lees J Nat. Commun. 7:12797
8113_6_4	M33g	103	emm33.0	M33	D4	D	ST3	39	2006	Fiji	33_Fiji	emm33.0_Fiji	Blood	Arthritis	Lees J Nat. Commun. 7:12797
8113_7_10	M33h	103	emm33.0	M33	D4	D	ST3	39	2006	Fiji	33_Fiji	emm33.0_Fiji	skin sore / abscess / burns / IV Site	Superficial soft tissue infection/Pyodermatitis	Lees J Nat. Commun. 7:12797
8113_7_77	M33i	103	emm33.0	M33	D4	D	ST3	39	2006	Fiji	33_Fiji	emm33.0_Fiji	skin sore / abscess / burns / IV Site	Superficial soft tissue infection/Pyodermatitis	Lees J Nat. Commun. 7:12797
9262_5_45	M33j	103	emm33.0	M33	D4	D	ST3	39	2006	Fiji	33_Fiji	emm33.0_Fiji	skin sore / abscess / burns / IV Site	Superficial soft tissue infection/Pyodermatitis	Lees J Nat. Commun. 7:12797
9262_5_56	M33k	103	emm33.0	M33	D4	D	ST3	39	2006	Fiji	33_Fiji	emm33.0_Fiji	skin sore / abscess / burns / IV Site	Superficial soft tissue infection/Pyodermatitis	Lees J Nat. Commun. 7:12797
9262_5_71	M33l	103	emm33.0	M33	D4	D	ST3	39	2006	Fiji	33_Fiji	emm33.0_Fiji	skin sore / abscess / burns / IV Site	Superficial soft tissue infection/Pyodermatitis	Lees J Nat. Commun. 7:12797
9262_5_79	M33m	103	emm33.0	M33	D4	D	ST3	39	2006	Fiji	33_Fiji	emm33.0_Fiji	skin sore / abscess / burns / IV Site	Superficial soft tissue infection/Pyodermatitis	Lees J Nat. Commun. 7:12797
8113_6_88	M39b	484	emm39.4	M39	A-C4	A-C	ST268	38	2006	Fiji	39_Fiji	emm39.4_Fiji	skin sore / abscess / burns / IV Site	Superficial soft tissue infection/Pyodermatitis	Lees J Nat. Commun. 7:12797
8113_7_19	M39c	484	emm39.4	M39	A-C4	A-C	ST268	38	2006	Fiji	39_Fiji	emm39.4_Fiji	skin sore / abscess / burns / IV Site	Superficial soft tissue infection/Pyodermatitis	Lees J Nat. Commun. 7:12797
8113_7_26	M39d	484	emm39.4	M39	A-C4	A-C	ST268	38	2006	Fiji	39_Fiji	emm39.4_Fiji	skin sore / abscess / burns / IV Site	Superficial soft tissue infection/Pyodermatitis	Lees J Nat. Commun. 7:12797
8113_7_27	M39e	484	emm39.4	M39	A-C4	A-C	ST268	38	2006	Fiji	39_Fiji	emm39.4_Fiji	skin sore / abscess / burns / IV Site	Superficial soft tissue infection/Pyodermatitis	Lees J Nat. Commun. 7:12797
8113_7_35	M39f	484	emm39.4	M39	A-C4	A-C	ST268	38	2006	Fiji	39_Fiji	emm39.4_Fiji	skin sore / abscess / burns / IV Site	Superficial soft tissue infection/Pyodermatitis	Lees J Nat. Commun. 7:12797
8113_7_36	M39g	484	emm39.4	M39	A-C4	A-C	ST268	38	2006	Fiji	39_Fiji	emm39.4_Fiji	skin sore / abscess / burns / IV Site	Superficial soft tissue infection/Pyodermatitis	Lees J Nat. Commun. 7:12797
9262_5_2	M39i	484	emm39.4	M39	A-C4	A-C	ST268	38	2006	Fiji	39_Fiji	emm39.4_Fiji	Throat	Pharyngitis	Lees J Nat. Commun. 7:12797
9262_7_53	M39j	484	emm39.4	M39	A-C4	A-C	ST268	38	2006	Fiji	39_Fiji	emm39.4_Fiji	skin sore / abscess / burns / IV Site	Superficial soft tissue infection/Pyodermatitis	Lees J Nat. Commun. 7:12797
9262_7_61	M39k	484	emm39.4	M39	A-C4	A-C	ST268	38	2006	Fiji	39_Fiji	emm39.4_Fiji	skin sore / abscess / burns / IV Site	Superficial soft tissue infection/Pyodermatitis	Lees J Nat. Commun. 7:12797
9262_7_70	M39l	484	emm39.4	M39	A-C4	A-C	ST268	38	2006	Fiji	39_Fiji	emm39.4_Fiji	skin sore / abscess / burns / IV Site	Superficial soft tissue infection/Pyodermatitis	Lees J Nat. Commun. 7:12797
9262_7_74	M39m	484	emm39.4	M39	A-C4	A-C	ST268	38	2006	Fiji	39_Fiji	emm39.4_Fiji	skin sore / abscess / burns / IV Site	Superficial soft tissue infection/Pyodermatitis	Lees J Nat. Commun. 7:12797
9262_7_75	M39n	484	emm39.4	M39	A-C4	A-C	ST268	38	2006	Fiji	39_Fiji	emm39.4_Fiji	skin sore / abscess / burns / IV Site	Superficial soft tissue infection/Pyodermatitis	Lees J Nat. Commun. 7:12797
7622_7_71	M42d	28	emm42.0	M42	E6	D	ST1024	89	2006	Fiji	42_Fiji	emm42.0_Fiji	Throat	Pharyngitis	Lees J Nat. Commun. 7:12797
9262_7_37	M42f	27	emm42.0	M42	E6	D	ST80	89	2006	Fiji	42_Fiji	emm42.0_Fiji	skin sore / abscess / burns / IV Site	Superficial soft tissue infection/Pyodermatitis	Lees J Nat. Commun. 7:12797
8113_7_51	M44e	271	emm44.0	M44	E3	E	ST178	12	2006	Fiji	44_Fiji	emm44.0_Fiji	skin sore / abscess / burns / IV Site	Superficial soft tissue infection/Pyodermatitis	Lees J Nat. Commun. 7:12797
8113_7_62	M44f	274	emm44.0	M44	E3	E	ST178	12	2006	Fiji	44_Fiji	emm44.0_Fiji	skin sore / abscess / burns / IV Site	Superficial soft tissue infection/Pyodermatitis	Lees J Nat. Commun. 7:12797
9262_5_83	M44u	272	emm44.0	M44	E3	E	ST178	12	2006	Fiji	44_Fiji	emm44.0_Fiji	skin sore / abscess / burns / IV Site	Superficial soft tissue infection/Pyodermatitis	Lees J Nat. Commun. 7:12797
9262_7_84	M44v	274	emm44.0	M44	E3	E	ST178	12	2006	Fiji	44_Fiji	emm44.0_Fiji	Throat	Pharyngitis	Lees J Nat. Commun. 7:12797
8113_6_87	M49g	204	emm49.0	M49	E3	E	ST433	15	2006	Fiji	49_Fiji	emm49.0_Fiji	skin sore / abscess / burns / IV Site	Superficial soft tissue infection/Pyodermatitis	Lees J Nat. Commun. 7:12797
8113_6_90	M49h	204	emm49.0	M49	E3	E	ST433	15	2006	Fiji	49_Fiji	emm49.0_Fiji	skin sore / abscess / burns / IV Site	Superficial soft tissue infection/Pyodermatitis	Lees J Nat. Commun. 7:12797
8113_6_93	M49i	204	emm49.0	M49	E3	E	ST433	15	2006	Fiji	49_Fiji	emm49.0_Fiji	skin sore / abscess / burns / IV Site	Superficial soft tissue infection/Pyodermatitis	Lees J Nat. Commun. 7:12797
8113_7_33	M49n	204	emm49.0	M49	E3	E	ST433	15	2006	Fiji	49_Fiji	emm49.0_Fiji	skin sore / abscess / burns / IV Site	Superficial soft tissue infection/Pyodermatitis	Lees J Nat. Commun. 7:12797
9262_6_51	M49k	204	emm49.0	M49	E3	E	ST433	15	2006	Fiji	49_Fiji	emm49.0_Fiji	skin sore / abscess / burns / IV Site	Superficial soft tissue infection/Pyodermatitis	Lees J Nat. Commun. 7:12797
9262_7_76	M49l	204	emm49.0	M49	E3	E	ST433	15	2006	Fiji	49_Fiji	emm49.0_Fiji	skin sore / abscess / burns / IV Site	Superficial soft tissue infection/Pyodermatitis	Lees J Nat. Commun. 7:12797
9262_7_87	M49m	204	emm49.0	M49	E3	E	ST433	15	2006	Fiji	49_Fiji	emm49.0_Fiji	Throat	Pharyngitis	Lees J Nat. Commun. 7:12797
8113_6_32	M52d	395	emm52.1	M52	D4	D	ST180	84	2006	Fiji	52_Fiji	emm52.1_Fiji	Soft tissue	iGAS	Lees J Nat. Commun. 7:12797
8113_7_71	M52e	395	emm52.1	M52	D4	D	ST180	84	2006	Fiji	52_Fiji	emm52.1_Fiji	skin sore / abscess / burns / IV Site	Superficial soft tissue infection/Pyodermatitis	Lees J Nat. Commun. 7:12797
9262_5_80	M52f	395	emm52.1	M52	D4	D	ST180	84	2006	Fiji	52_Fiji	emm52.1_Fiji	skin sore / abscess / burns / IV Site	Superficial soft tissue infection/Pyodermatitis	Lees J Nat. Commun. 7:12797
8113_6_25	M53i	344	emm53.0	M53	D4	D	ST11	19	2006	Fiji	53_Fiji	emm53.0_Fiji	Soft tissue	iGAS	Lees J Nat. Commun. 7:12797
8113_7_7	M53j	344	emm53.0	M53	D4	D	ST11	19	2006	Fiji	53_Fiji	emm53.0_Fiji	skin sore / abscess / burns / IV Site	Superficial soft tissue infection/Pyodermatitis	Lees J Nat. Commun. 7:12797
9262_5_84	M53l	122	emm53.0	M53	D4	D	ST1033	152	2006	Fiji	53_Fiji	emm53.0_Fiji	skin sore / abscess / burns / IV Site	Superficial soft tissue infection/Pyodermatitis	Lees J Nat. Commun. 7:12797
7622_7_67	M54c	315	emm54.1	M54	D1	D	ST990	8	2006	Fiji	54_Fiji	emm54.1_Fiji	Throat	Pharyngitis	Lees J Nat. Commun. 7:12797
9262_5_52	M54d	314	emm54.1	M54	D1	D	ST990	8	2006	Fiji	54_Fiji	emm54.1_Fiji	skin sore / abscess / burns / IV Site	Superficial soft tissue infection/Pyodermatitis	Lees J Nat. Commun. 7:12797
9262_5_53	M54e	314	emm54.1	M54	D1	D	ST990	8	2006	Fiji	54_Fiji	emm54.1_Fiji	skin sore / abscess / burns / IV Site	Superficial soft tissue infection/Pyodermatitis	Lees J Nat. Commun. 7:12797
9262_5_54	M54f	314	emm54.1	M54	D1	D	ST990	8	2006	Fiji	54_Fiji	emm54.1_Fiji	skin sore / abscess / burns / IV Site	Superficial soft tissue infection/Pyodermatitis	Lees J Nat. Commun. 7:12797
9262_7_91	M54g	314	emm54.1	M54	D1	D	ST990	8	2006	Fiji	54_Fiji	emm54.1_Fiji	Throat	Pharyngitis	Lees J Nat. Commun. 7:12797
8113_7_41	M55i	524	emm55.0	M55	M55	A-C	ST100	44	2006	Fiji	55_Fiji	emm55.0_Fiji	skin sore / abscess / burns / IV Site	Superficial soft tissue infection/Pyodermatitis	Lees J Nat. Commun. 7:12797
8113_6_62	M56d	360	emm56.0	M56	D4	D	ST115	21	2006	Fiji	56_Fiji	emm56.0_Fiji	Throat	Pharyngitis	Lees J Nat. Commun. 7:12797
8113_6_64	M56e	360	emm56.0	M56	D4	D	ST115	21	2006	Fiji	56_Fiji	emm56.0_Fiji	Throat	Pharyngitis	Lees J Nat. Commun. 7:12797
8113_6_95	M56f	360	emm56.0	M56	D4	D	ST115	21	2006	Fiji	56_Fiji	emm56.0_Fiji	skin sore / abscess / burns / IV Site	Superficial soft tissue infection/Pyodermatitis	Lees J Nat. Commun. 7:12797
8113_6_96	M56g	360	emm56.0	M56	D4	D	ST115	21	2006	Fiji	56_Fiji	emm56.0_Fiji	skin sore / abscess / burns / IV Site	Superficial soft tissue infection/Pyodermatitis	Lees J Nat. Commun. 7:12797
8113_7_12	M56h	360	emm56.0	M56	D4	D	ST115	21	2006	Fiji	56_Fiji	emm56.0_Fiji	skin sore / abscess / burns / IV Site	Superficial soft tissue infection/Pyodermatitis	Lees J Nat. Commun. 7:12797
8113_7_15	M56i	360	emm56.0	M56	D4	D	ST115	21	2006	Fiji	56_Fiji	emm56.0_Fiji	skin sore / abscess / burns / IV Site	Superficial soft tissue infection/Pyodermatitis	Lees J Nat. Commun. 7:12797
8113_7_25	M56j	360	emm56.0	M56	D4	D	ST115	21	2006	Fiji	56_Fiji	emm56.0_Fiji	skin sore / abscess / burns / IV Site	Superficial soft tissue infection/Pyodermatitis	Lees J Nat. Commun. 7:12797
8113_7_32	M56k	360	emm56.0	M56	D4	D	ST115	21	2006	Fiji	56_Fiji	emm56.0_Fiji	skin sore / abscess / burns / IV Site	Superficial soft tissue infection/Pyodermatitis	Lees J Nat. Commun. 7:12797
8113_7_79	M56l	360	emm56.0	M56	D4	D	ST115	21	2006	Fiji	56_Fiji	emm56.0_Fiji	skin sore / abscess / burns / IV Site	Superficial soft tissue infection/Pyodermatitis	Lees J Nat. Commun. 7:12797
9262_5_16	M56o	360	emm56.0	M56	D4	D	ST115	21	2006	Fiji	56_Fiji	emm56.0_Fiji	skin sore / abscess / burns / IV Site	Superficial soft tissue infection/Pyodermatitis	Lees J Nat. Commun. 7:12797
9262_5_3	M56p	360	emm56.0	M56	D4	D	ST115	21	2006	Fiji	56_Fiji	emm56.0_Fiji	Throat	Pharyngitis	Lees J Nat. Commun. 7:12797
9262_5_34	M56q	360	emm56.0	M56	D4	D	ST115	21	2006	Fiji	56_Fiji	emm56.0_Fiji	skin sore / abscess / burns / IV Site	Superficial soft tissue infection/Pyodermatitis	Lees J Nat. Commun. 7:12797
9262_5_37	M56r	360	emm56.0	M56	D4	D	ST115	21	2006	Fiji	56_Fiji	emm56.0_Fiji	skin sore / abscess / burns / IV Site	Superficial soft tissue infection/Pyodermatitis	Lees J Nat. Commun. 7:12797
9262_7_40	M56s	360	emm56.0	M56	D4	D	ST115	21	2006	Fiji	56_Fiji	emm56.0_Fiji	skin sore / abscess / burns / IV Site	Superficial soft tissue infection/Pyodermatitis	Lees J Nat. Commun. 7:12797
9262_7_78	M56t	360	emm56.0	M56	D4	D	ST115	21	2006	Fiji	56_Fiji	emm56.0_Fiji	skin sore / abscess / burns / IV Site	Superficial soft tissue infection/Pyodermatitis	Lees J Nat. Commun. 7:12797
8113_6_18	M57f	530	emm57.0	M57	M57	A-C	ST1025	73	2006	Fiji	57_Fiji	emm57.0_Fiji	Blood	Blood/Bacteremia	Lees J Nat. Commun. 7:12797
8113_6_45	M57g	530	emm57.0	M57	M57	A-C	ST1025	73	2006	Fiji	57_Fiji	emm57.0_Fiji	Blood	Blood/Bacteremia	Lees J Nat. Commun. 7:12797
8113_7_55	M57h	531	emm57.0	M57	M57	A-C	ST1030	73	2006	Fiji	57_Fiji	emm57.0_Fiji	skin sore / abscess / burns / IV Site	Superficial soft tissue infection/Pyodermatitis	Lees J Nat. Commun. 7:12797
9262_7_24	M57j	530	emm57.0	M57	M57	A-C	ST1025	73	2006	Fiji	57_Fiji	emm57.0_Fiji	skin sore / abscess / burns / IV Site	Superficial soft tissue infection/Pyodermatitis	Lees J Nat. Commun. 7:12797
9262_7_50	M57k	530	emm57.0	M57	M57	A-C	ST1025	73	2006	Fiji	57_Fiji	emm57.0_Fiji	skin sore / abscess / burns / IV Site	Superficial soft tissue infection/Pyodermatitis	Lees J Nat. Commun. 7:12797
9262_7_92	M57l	530	emm57.0	M57	M57	A-C	ST1025	73	2006	Fiji	57_Fiji	emm57.0_Fiji	skin sore / abscess / burns / IV Site	Superficial soft tissue infection/Pyodermatitis	Lees J Nat. Commun. 7:12797
7622_7_64	M58j	396	emm58.0	M58	E3	E	ST176	16	2006	Fiji	58_Fiji	emm58.0_Fiji	Throat	Pharyngitis	Lees J Nat. Commun. 7:12797
8113_6_16	M58k	398	emm58.0	M58	E3	E	ST176	16	2006	Fiji	58_Fiji	emm58.0_Fiji	Blood	Pneumonia/Respiratory	Lees J Nat. Commun. 7:12797
9262_5_60	M58l	397	emm58.0	M58	E3	E	ST176	16	2006	Fiji	58_Fiji	emm58.0_Fiji	skin sore / abscess / burns / IV Site	Superficial soft tissue infection/Pyodermatitis	Lees J Nat. Commun. 7:12797
8113_6_23	M60e	347	emm60.7	M60	E1	E	ST193	80	2006	Fiji	60_Fiji	emm60.7_Fiji	Soft tissue	iGAS	Lees J Nat. Commun. 7:12797
8113_6_7	M60f	347	emm60.7	M60	E1	E	ST193	80	2006	Fiji	60_Fiji	emm60.7_Fiji	Blood	Blood/Bacteremia	Lees J Nat. Commun. 7:12797
9262_5_94	M60j	347	emm60.7	M60	E1	E	ST193	80	2006	Fiji	60_Fiji	emm60.7_Fiji	skin sore / abscess / burns / IV Site	Superficial soft tissue infection/Pyodermatitis	Lees J Nat. Commun. 7:12797
9262_5_95	M60k	347	emm60.7	M60	E1	E	ST193	80	2006	Fiji	60_Fiji	emm60.7_Fiji	skin sore / abscess / burns / IV Site	Superficial soft tissue infection/Pyodermatitis	Lees J Nat. Commun. 7:12797
8113_6_48	M63e	403	emm63.3	M63	E6	E	ST297	100	2006	Fiji	63_Fiji	emm63.3_Fiji	Blood	Blood/Bacteremia	Lees J Nat. Commun. 7:12797
8113_7_38	M63f	403	emm63.3	M63	E6	E	ST297	100	2006	Fiji	63_Fiji	emm63.3_Fiji	skin sore / abscess / burns / IV Site	Superficial soft tissue infection/Pyodermatitis	Lees J Nat. Commun. 7:12797
7622_7_72	M65l	415	emm65.4	M65	E6	E	ST129	20	2006	Fiji	65_Fiji	emm65.4_Fiji	Throat	Pharyngitis	Lees J Nat. Commun. 7:12797
8113_6_5	M65m	414	emm65.4	M65	E6	E	ST129	20	2006	Fiji	65_Fiji	emm65.4_Fiji	Soft tissue	iGAS	Lees J Nat. Commun. 7:12797
8113_7_13	M65n	416	emm65.4	M65	E6	E	ST129	20	2006	Fiji	65_Fiji	emm65.4_Fiji	skin sore / abscess / burns / IV Site	Superficial soft tissue infection/Pyodermatitis	Lees J Nat. Commun. 7:12797
8113_7_16	M65o	414	emm65.4	M65	E6	E	ST129	20	2006	Fiji	65_Fiji	emm65.4_Fiji	skin sore / abscess / burns / IV Site	Superficial soft tissue infection/Pyodermatitis	Lees J Nat. Commun. 7:12797
8113_7_2	M65p	416	emm65.4	M65	E6	E	ST129	20	2006	Fiji	65_Fiji	emm65.4_Fiji	skin sore / abscess / burns / IV Site	Superficial soft tissue infection/Pyodermatitis	Lees J Nat. Commun. 7:12797
8113_7_21	M65q	416	emm65.4	M65	E6	E	ST129	20	2006	Fiji	65_Fiji	emm65.4_Fiji	skin sore / abscess / burns / IV Site	Superficial soft tissue infection/Pyodermatitis	Lees J Nat. Commun. 7:12797
8113_7_75	M65r	416	emm65.4	M65	E6	E	ST129	20	2006	Fiji	65_Fiji	emm65.4_Fiji	skin sore / abscess / burns / IV Site	Superficial soft tissue infection/Pyodermatitis	Lees J Nat. Commun. 7:12797
9262_5_1	M65aa	416	emm65.4	M65	E6	E	ST129	20	2006	Fiji	65_Fiji	emm65.4_Fiji	Throat	Pharyngitis	Lees J Nat. Commun. 7:12797
9262_5_59	M65ab	415	emm65.4	M65	E6	E	ST129	20	2006	Fiji	65_Fiji	emm65.4_Fiji	skin sore / abscess / burns / IV Site	Superficial soft tissue infection/Pyodermatitis	Lees J Nat. Commun. 7:12797
9262_5_61	M65ac	415	emm65.4	M65	E6	E	ST129	20	2006	Fiji	65_Fiji	emm65.4_Fiji	skin sore / abscess / burns / IV Site	Superficial soft tissue infection/Pyodermatitis	Lees J Nat. Commun. 7:12797
9262_5_88	M65ad	414	emm65.4	M65	E6	E	ST129	20	2006	Fiji	65_Fiji	emm65.4_Fiji	skin sore / abscess / burns / IV Site	Superficial soft tissue infection/Pyodermatitis	Lees J Nat. Commun. 7:12797
9262_7_38	M65ae	416	emm65.4	M65	E6	E	ST129	20	2006	Fiji	65_Fiji	emm65.4_Fiji	skin sore / abscess / burns / IV Site	Superficial soft tissue infection/Pyodermatitis	Lees J Nat. Commun. 7:12797
9262_7_59	M65af	416	emm65.4	M65	E6	E	ST129	20	2006	Fiji	65_Fiji	emm65.4_Fiji	skin sore / abscess / burns / IV Site	Superficial soft tissue infection/Pyodermatitis	Lees J Nat. Commun. 7:12797
9262_7_60	M65ag	416	emm65.4	M65	E6	E	ST129	20	2006	Fiji	65_Fiji	emm65.4_Fiji	skin sore / abscess / burns / IV Site	Superficial soft tissue infection/Pyodermatitis	Lees J Nat. Commun. 7:12797
9262_7_7	M65ah	416	emm65.4	M65	E6	E	ST129	20	2006	Fiji	65_Fiji	emm65.4_Fiji	skin sore / abscess / burns / IV Site	Superficial soft tissue infection/Pyodermatitis	Lees J Nat. Commun. 7:12797
9262_7_71	M65ai	416	emm65.4	M65	E6	E	ST129	20	2006	Fiji	65_Fiji	emm65.4_Fiji	skin sore / abscess / burns / IV Site	Superficial soft tissue infection/Pyodermatitis	Lees J Nat. Commun. 7:12797
9262_7_72	M65aj	416	emm65.4	M65	E6	E	ST129	20	2006	Fiji	65_Fiji	emm65.4_Fiji	skin sore / abscess / burns / IV Site	Superficial soft tissue infection/Pyodermatitis	Lees J Nat. Commun. 7:12797
8113_6_3	M68b	137	emm68.0	M68	E2	E	ST993	142	2006	Fiji	68_Fiji	emm68.0_Fiji	skin sore / abscess / burns / IV Site	Superficial soft tissue infection/Pyodermatitis	Lees J Nat. Commun. 7:12797
8113_7_22	M70h	173	emm70.0	M70	D4	D	ST10	13	2006	Fiji	70_Fiji	emm70.0_Fiji	skin sore / abscess / burns / IV Site	Superficial soft tissue infection/Pyodermatitis	Lees J Nat. Commun. 7:12797
8113_7_3	M70i	173	emm70.0	M70	D4	D	ST10	13	2006	Fiji	70_Fiji	emm70.0_Fiji	skin sore / abscess / burns / IV Site	Superficial soft tissue infection/Pyodermatitis	Lees J Nat. Commun. 7:12797
8113_7_34	M70j	173	emm70.0	M70	D4	D	ST10	13	2006	Fiji	70_Fiji	emm70.0_Fiji	skin sore / abscess / burns / IV Site	Superficial soft tissue infection/Pyodermatitis	Lees J Nat. Commun. 7:12797
8113_7_66	M70k	173	emm70.0	M70	D4	D	ST10	13	2006	Fiji	70_Fiji	emm70.0_Fiji	skin sore / abscess / burns / IV Site	Superficial soft tissue infection/Pyodermatitis	Lees J Nat. Commun. 7:12797
8113_7_67	M70l	173	emm70.0	M70	D4	D	ST10	13	2006	Fiji	70_Fiji	emm70.0_Fiji	skin sore / abscess / burns / IV Site	Superficial soft tissue infection/Pyodermatitis	Lees J Nat. Commun. 7:12797
8113_7_74	M70m	173	emm70.0	M70	D4	D	ST10	13	2006	Fiji	70_Fiji	emm70.0_Fiji	skin sore / abscess / burns / IV Site	Superficial soft tissue infection/Pyodermatitis	Lees J Nat. Commun. 7:12797
8113_7_81	M70n	173	emm70.0	M70	D4	D	ST10	13	2006	Fiji	70_Fiji	emm70.0_Fiji	skin sore / abscess / burns / IV Site	Superficial soft tissue infection/Pyodermatitis	Lees J Nat. Commun. 7:12797
9262_5_13	M70p	173	emm70.0	M70	D4	D	ST10	13	2006	Fiji	70_Fiji	emm70.0_Fiji	skin sore / abscess / burns / IV Site	Superficial soft tissue infection/Pyodermatitis	Lees J Nat. Commun. 7:12797
9262_7_1	M70q	173	emm70.0	M70	D4	D	ST10	13	2006	Fiji	70_Fiji	emm70.0_Fiji	skin sore / abscess / burns / IV Site	Superficial soft tissue infection/Pyodermatitis	Lees J Nat. Commun. 7:12797
9262_7_12	M70r	173	emm70.0	M70	D4	D	ST10	13	2006	Fiji	70_Fiji	emm70.0_Fiji	skin sore / abscess / burns / IV Site	Superficial soft tissue infection/Pyodermatitis	Lees J Nat. Commun. 7:12797
9262_7_18	M70s	173	emm70.0	M70	D4	D	ST10	13	2006	Fiji	70_Fiji	emm70.0_Fiji	skin sore / abscess / burns / IV Site	Superficial soft tissue infection/Pyodermatitis	Lees J Nat. Commun. 7:12797
9262_7_20	M70t	173	emm70.0	M70	D4	D	ST10	13	2006	Fiji	70_Fiji	emm70.0_Fiji	skin sore / abscess / burns / IV Site	Superficial soft tissue infection/Pyodermatitis	Lees J Nat. Commun. 7:12797
9262_7_31	M70u	173	emm70.0	M70	D4	D	ST10	13	2006	Fiji	70_Fiji	emm70.0_Fiji	skin sore / abscess / burns / IV Site	Superficial soft tissue infection/Pyodermatitis	Lees J Nat. Commun. 7:12797
9262_7_52	M70v	173	emm70.0	M70	D4	D	ST10	13	2006	Fiji	70_Fiji	emm70.0_Fiji	skin sore / abscess / burns / IV Site	Superficial soft tissue infection/Pyodermatitis	Lees J Nat. Commun. 7:12797
9262_7_57	M70w	173	emm70.0	M70	D4	D	ST10	13	2006	Fiji	70_Fiji	emm70.0_Fiji	skin sore / abscess / burns / IV Site	Superficial soft tissue infection/Pyodermatitis	Lees J Nat. Commun. 7:12797
9262_7_77	M70x	174	emm70.0	M70	D4	D	ST10	13	2006	Fiji	70_Fiji	emm70.0_Fiji	skin sore / abscess / burns / IV Site	Superficial soft tissue infection/Pyodermatitis	Lees J Nat. Commun. 7:12797
7622_7_75	M71e	190	emm71.0	M71	D2	D	ST318	23	2006	Fiji	71_Fiji	emm71.0_Fiji	Throat	Pharyngitis	Lees J Nat. Commun. 7:12797
7622_7_87	M71f	191	emm71.0	M71	D2	D	ST318	23	2006	Fiji	71_Fiji	emm71.0_Fiji	Throat	Pharyngitis	Lees J Nat. Commun. 7:12797
8113_7_40	M71g	187	emm71.0	M71	D2	D	ST318	23	2006	Fiji	71_Fiji	emm71.0_Fiji	skin sore / abscess / burns / IV Site	Superficial soft tissue infection/Pyodermatitis	Lees J Nat. Commun. 7:12797
9262_5_32	M71h	187	emm71.0	M71	D2	D	ST318	23	2006	Fiji	71_Fiji	emm71.0_Fiji	skin sore / abscess / burns / IV Site	Superficial soft tissue infection/Pyodermatitis	Lees J Nat. Commun. 7:12797
9262_5_51	M71i	188	emm71.0	M71	D2	D	ST318	23	2006	Fiji	71_Fiji	emm71.0_Fiji	skin sore / abscess / burns / IV Site	Superficial soft tissue infection/Pyodermatitis	Lees J Nat. Commun. 7:12797
9262_5_72	M71j	186	emm71.0	M71	D2	D	ST318	23	2006	Fiji	71_Fiji	emm71.0_Fiji	skin sore / abscess / burns / IV Site	Superficial soft tissue infection/Pyodermatitis	Lees J Nat. Commun. 7:12797
9262_5_87	M71k	188	emm71.0	M71	D2	D	ST318	23	2006	Fiji	71_Fiji	emm71.0_Fiji	skin sore / abscess / burns / IV Site	Superficial soft tissue infection/Pyodermatitis	Lees J Nat. Commun. 7:12797
9262_7_9	M71l	187	emm71.0	M71	D2	D	ST318	23	2006	Fiji	71_Fiji	emm71.0_Fiji	skin sore / abscess / burns / IV Site	Superficial soft tissue infection/Pyodermatitis	Lees J Nat. Commun. 7:12797
8113_6_22	M73b	38	emm73.0	M73	E4	E	ST957	43	2006	Fiji	73_Fiji	emm73.0_Fiji	Blood	Blood/Bacteremia	Lees J Nat. Commun. 7:12797
8113_6_29	M73c	38	emm73.0	M73	E4	E	ST957	43	2006	Fiji	73_Fiji	emm73.0_Fiji	skin sore / abscess / burns / IV Site	Superficial soft tissue infection/Pyodermatitis	Lees J Nat. Commun. 7:12797
8113_7_4	M73d	38	emm73.0	M73	E4	E	ST957	43	2006	Fiji	73_Fiji	emm73.0_Fiji	skin sore / abscess / burns / IV Site	Superficial soft tissue infection/Pyodermatitis	Lees J Nat. Commun. 7:12797
8113_7_68	M93w	338	emm93.4	M93	D4	D	ST814	25	2006	Fiji	73_Fiji	emm93.4_Fiji	skin sore / abscess / burns / IV Site	Superficial soft tissue infection/Pyodermatitis	Lees J Nat. Commun. 7:12797
8113_7_72	M73f	37	emm73.0	M73	E4	E	ST957	43	2006	Fiji	73_Fiji	emm73.0_Fiji	skin sore / abscess / burns / IV Site	Superficial soft tissue infection/Pyodermatitis	Lees J Nat. Commun. 7:12797
9262_5_15	M73h	37	emm73.0	M73	E4	E	ST957	43	2006	Fiji	73_Fiji	emm73.0_Fiji	skin sore / abscess / burns / IV Site	Superficial soft tissue infection/Pyodermatitis	Lees J Nat. Commun. 7:12797
9262_5_17	M73i	37	emm73.0	M73	E4	E	ST957	43	2006	Fiji	73_Fiji	emm73.0_Fiji	skin sore / abscess / burns / IV Site	Superficial soft tissue infection/Pyodermatitis	Lees J Nat. Commun. 7:12797
9262_5_20	M73j	37	emm73.0	M73	E4	E	ST957	43	2006	Fiji	73_Fiji	emm73.0_Fiji	skin sore / abscess / burns / IV Site	Superficial soft tissue infection/Pyodermatitis	Lees J Nat. Commun. 7:12797
9262_5_21	M73k	37	emm73.0	M73	E4	E	ST957	43	2006	Fiji	73_Fiji	emm73.0_Fiji	skin sore / abscess / burns / IV Site	Superficial soft tissue infection/Pyodermatitis	Lees J Nat. Commun. 7:12797
9262_5_22	M73l	37	emm73.0	M73	E4	E	ST957	43	2006	Fiji	73_Fiji	emm73.0_Fiji	skin sore / abscess / burns / IV Site	Superficial soft tissue infection/Pyodermatitis	Lees J Nat. Commun. 7:12797
9262_5_29	M73m	37	emm73.0	M73	E4	E	ST957	43	2006	Fiji	73_Fiji	emm73.0_Fiji	skin sore / abscess / burns / IV Site	Superficial soft tissue infection/Pyodermatitis	Lees J Nat. Commun. 7:12797
9262_5_55	M73n	37	emm73.0	M73	E4	E	ST957	43	2006	Fiji	73_Fiji	emm73.0_Fiji	skin sore / abscess / burns / IV Site	Superficial soft tissue infection/Pyodermatitis	Lees J Nat. Commun. 7:12797
9262_5_77	M73o	37	emm73.0	M73	E4	E	ST957	43	2006	Fiji	73_Fiji	emm73.0_Fiji	skin sore / abscess / burns / IV Site	Superficial soft tissue infection/Pyodermatitis	Lees J Nat. Commun. 7:12797
9262_5_8	M73p	37	emm73.0	M73	E4	E	ST957	43	2006	Fiji	73_Fiji	emm73.0_Fiji	skin sore / abscess / burns / IV Site	Superficial soft tissue infection/Pyodermatitis	Lees J Nat. Commun. 7:12797
9262_5_92	M73q	38	emm73.0	M73	E4	E	ST957	43	2006	Fiji	73_Fiji	emm73.0_Fiji	skin sore / abscess / burns / IV Site	Superficial soft tissue infection/Pyodermatitis	Lees J Nat. Commun. 7:12797
9262_7_44	M73r	37	emm73.0	M73	E4	E	ST957	43	2006	Fiji	73_Fiji	emm73.0_Fiji	skin sore / abscess / burns / IV Site	Superficial soft tissue infection/Pyodermatitis	Lees J Nat. Commun. 7:12797
7622_7_90	M74c	147	emm74.0	M74	M74	D	ST120	9	2006	Fiji	74_Fiji	emm74.0_Fiji	Throat	Pharyngitis	Lees J Nat. Commun. 7:12797
8113_7_18	M74d	148	emm74.0	M74	M74	D	ST120	9	2006	Fiji	74_Fiji	emm74.0_Fiji	skin sore / abscess / burns / IV Site	Superficial soft tissue infection/Pyodermatitis	Lees J Nat. Commun. 7:12797
8113_7_45	M74e	149	emm74.0	M74	M74	D	ST120	9	2006	Fiji	74_Fiji	emm74.0_Fiji	skin sore / abscess / burns / IV Site	Superficial soft tissue infection/Pyodermatitis	Lees J Nat. Commun. 7:12797
8113_7_49	M75z	209	emm74.1	M75	M74	E	ST468	72	2006	Fiji	74_Fiji	emm74.1_Fiji	skin sore / abscess / burns / IV Site	Superficial soft tissue infection/Pyodermatitis	Lees J Nat. Commun. 7:12797
9262_5_4	M74k	149	emm74.0	M74	M74	D	ST120	9	2006	Fiji	74_Fiji	emm74.0_Fiji	Throat	Pharyngitis	Lees J Nat. Commun. 7:12797
9262_7_35	M74l	149	emm74.0	M74	M74	D	ST120	9	2006	Fiji	74_Fiji	emm74.0_Fiji	skin sore / abscess / burns / IV Site	Superficial soft tissue infection/Pyodermatitis	Lees J Nat. Commun. 7:12797
7622_7_73	M75i	141	emm75.1	M75	E6	E	ST1078	72	2006	Fiji	75_Fiji	emm75.1_Fiji	Throat	Pharyngitis	Lees J Nat. Commun. 7:12797
8113_6_46	M75j	210	emm75.1	M75	E6	E	ST468	72	2006	Fiji	75_Fiji	emm75.1_Fiji	Blood	Necrotising fasciitis	Lees J Nat. Commun. 7:12797
9262_5_48	M75p	211	emm75.1	M75	E6	E	ST468	72	2006	Fiji	75_Fiji	emm75.1_Fiji	skin sore / abscess / burns / IV Site	Superficial soft tissue infection/Pyodermatitis	Lees J Nat. Commun. 7:12797
8113_6_12	M76e	282	emm76.4	M76	E2	E	ST353	70	2006	Fiji	76_Fiji	emm76.4_Fiji	Blood	Blood/Bacteremia	Lees J Nat. Commun. 7:12797
8113_6_13	M76f	285	emm76.4	M76	E2	E	ST353	70	2006	Fiji	76_Fiji	emm76.4_Fiji	Soft tissue	iGAS	Lees J Nat. Commun. 7:12797
8113_6_17	M76g	285	emm76.4	M76	E2	E	ST353	70	2006	Fiji	76_Fiji	emm76.4_Fiji	Soft tissue	iGAS	Lees J Nat. Commun. 7:12797
8113_6_34	M76h	284	emm76.4	M76	E2	E	ST353	70	2006	Fiji	76_Fiji	emm76.4_Fiji	Blood	Blood/Bacteremia	Lees J Nat. Commun. 7:12797
8113_7_11	M76i	285	emm76.4	M76	E2	E	ST353	70	2006	Fiji	76_Fiji	emm76.4_Fiji	skin sore / abscess / burns / IV Site	Superficial soft tissue infection/Pyodermatitis	Lees J Nat. Commun. 7:12797
9262_7_80	M76j	283	emm76.4	M76	E2	E	ST988	70	2006	Fiji	76_Fiji	emm76.4_Fiji	skin sore / abscess / burns / IV Site	Superficial soft tissue infection/Pyodermatitis	Lees J Nat. Commun. 7:12797
7622_7_80	M77j	192	emm77.0	M77	E4	E	ST572	27	2006	Fiji	77_Fiji	emm77.0_Fiji	Throat	Pharyngitis	Lees J Nat. Commun. 7:12797
8113_6_40	M77k	193	emm77.0	M77	E4	E	ST996	27	2006	Fiji	77_Fiji	emm77.0_Fiji	Blood	Pneumonia/Respiratory	Lees J Nat. Commun. 7:12797
8113_6_10	M81e	349	emm81.3	M81	E6	D	ST995	88	2006	Fiji	81_Fiji	emm81.3_Fiji	Soft tissue	iGAS	Lees J Nat. Commun. 7:12797
8113_6_11	M81f	349	emm81.3	M81	E6	D	ST995	88	2006	Fiji	81_Fiji	emm81.3_Fiji	Gynaecological	iGAS	Lees J Nat. Commun. 7:12797
8113_7_46	M81g	348	emm81.3	M81	E6	D	ST995	88	2006	Fiji	81_Fiji	emm81.3_Fiji	skin sore / abscess / burns / IV Site	Superficial soft tissue infection/Pyodermatitis	Lees J Nat. Commun. 7:12797
8113_7_59	M81h	349	emm81.3	M81	E6	D	ST995	88	2006	Fiji	81_Fiji	emm81.3_Fiji	skin sore / abscess / burns / IV Site	Superficial soft tissue infection/Pyodermatitis	Lees J Nat. Commun. 7:12797
7622_7_50	M82e	15	emm82.1	M82	E3	E	ST320	26	2006	Fiji	82_Fiji	emm82.1_Fiji	Throat	Pharyngitis	Lees J Nat. Commun. 7:12797
8113_6_43	M82f	14	emm82.1	M82	E3	E	ST320	26	2006	Fiji	82_Fiji	emm82.1_Fiji	Blood	Arthritis	Lees J Nat. Commun. 7:12797
8113_7_1	M82g	14	emm82.1	M82	E3	E	ST320	26	2006	Fiji	82_Fiji	emm82.1_Fiji	skin sore / abscess / burns / IV Site	Superficial soft tissue infection/Pyodermatitis	Lees J Nat. Commun. 7:12797
8113_7_58	M82h	154	emm82.1	M82	E3	E	ST591	26	2006	Fiji	82_Fiji	emm82.1_Fiji	skin sore / abscess / burns / IV Site	Superficial soft tissue infection/Pyodermatitis	Lees J Nat. Commun. 7:12797
8113_7_60	M82i	14	emm82.1	M82	E3	E	ST320	26	2006	Fiji	82_Fiji	emm82.1_Fiji	skin sore / abscess / burns / IV Site	Superficial soft tissue infection/Pyodermatitis	Lees J Nat. Commun. 7:12797
8113_7_78	M82j	14	emm82.1	M82	E3	E	ST320	26	2006	Fiji	82_Fiji	emm82.1_Fiji	skin sore / abscess / burns / IV Site	Superficial soft tissue infection/Pyodermatitis	Lees J Nat. Commun. 7:12797
9262_5_43	M82o	14	emm82.1	M82	E3	E	ST320	26	2006	Fiji	82_Fiji	emm82.1_Fiji	skin sore / abscess / burns / IV Site	Superficial soft tissue infection/Pyodermatitis	Lees J Nat. Commun. 7:12797
9262_5_5	M82p	156	emm82.1	M82	E3	E	ST320	26	2006	Fiji	82_Fiji	emm82.1_Fiji	Throat	Pharyngitis	Lees J Nat. Commun. 7:12797
9262_5_86	M82q	14	emm82.1	M82	E3	E	ST320	26	2006	Fiji	82_Fiji	emm82.1_Fiji	skin sore / abscess / burns / IV Site	Superficial soft tissue infection/Pyodermatitis	Lees J Nat. Commun. 7:12797
9262_7_13	M82r	14	emm82.1	M82	E3	E	ST320	26	2006	Fiji	82_Fiji	emm82.1_Fiji	skin sore / abscess / burns / IV Site	Superficial soft tissue infection/Pyodermatitis	Lees J Nat. Commun. 7:12797
9262_7_17	M82s	14	emm82.1	M82	E3	E	ST320	26	2006	Fiji	82_Fiji	emm82.1_Fiji	skin sore / abscess / burns / IV Site	Superficial soft tissue infection/Pyodermatitis	Lees J Nat. Commun. 7:12797
9262_7_19	M82t	14	emm82.1	M82	E3	E	ST320	26	2006	Fiji	82_Fiji	emm82.1_Fiji	skin sore / abscess / burns / IV Site	Superficial soft tissue infection/Pyodermatitis	Lees J Nat. Commun. 7:12797
9262_7_23	M82u	14	emm82.1	M82	E3	E	ST320	26	2006	Fiji	82_Fiji	emm82.1_Fiji	skin sore / abscess / burns / IV Site	Superficial soft tissue infection/Pyodermatitis	Lees J Nat. Commun. 7:12797
9262_7_32	M82v	14	emm82.1	M82	E3	E	ST320	26	2006	Fiji	82_Fiji	emm82.1_Fiji	skin sore / abscess / burns / IV Site	Superficial soft tissue infection/Pyodermatitis	Lees J Nat. Commun. 7:12797
9262_7_34	M82w	14	emm82.1	M82	E3	E	ST320	26	2006	Fiji	82_Fiji	emm82.1_Fiji	skin sore / abscess / burns / IV Site	Superficial soft tissue infection/Pyodermatitis	Lees J Nat. Commun. 7:12797
9262_5_73	M85i	48	emm85.0	M85	E6	D	ST109	63	2006	Fiji	85_Fiji	emm85.0_Fiji	skin sore / abscess / burns / IV Site	Superficial soft tissue infection/Pyodermatitis	Lees J Nat. Commun. 7:12797
7622_7_77	M86c	286	emm86.2	M86	D4	D	ST963	58	2006	Fiji	86_Fiji	emm86.2_Fiji	Throat	Pharyngitis	Lees J Nat. Commun. 7:12797
8113_6_51	M86i	287	emm86.2	M86	D4	D	ST963	58	2006	Fiji	86_Fiji	emm86.2_Fiji	Throat	Pharyngitis	Lees J Nat. Commun. 7:12797
8113_6_60	M86d	160	emm86.2	M86	D4	D	ST963	58	2006	Fiji	86_Fiji	emm86.2_Fiji	Throat	Pharyngitis	Lees J Nat. Commun. 7:12797
8113_6_8	M86e	287	emm86.2	M86	D4	D	ST1028	58	2006	Fiji	86_Fiji	emm86.2_Fiji	Blood	Arthritis	Lees J Nat. Commun. 7:12797
9262_5_58	M86f	288	emm86.2	M86	D4	D	ST963	58	2006	Fiji	86_Fiji	emm86.2_Fiji	skin sore / abscess / burns / IV Site	Superficial soft tissue infection/Pyodermatitis	Lees J Nat. Commun. 7:12797
9262_5_62	M86g	288	emm86.2	M86	D4	D	ST963	58	2006	Fiji	86_Fiji	emm86.2_Fiji	skin sore / abscess / burns / IV Site	Superficial soft tissue infection/Pyodermatitis	Lees J Nat. Commun. 7:12797
9262_5_63	M86h	288	emm86.2	M86	D4	D	ST963	58	2006	Fiji	86_Fiji	emm86.2_Fiji	skin sore / abscess / burns / IV Site	Superficial soft tissue infection/Pyodermatitis	Lees J Nat. Commun. 7:12797
8113_6_6	M87c	49	emm87.0	M87	E3	E	ST541	4	2006	Fiji	87_Fiji	emm87.0_Fiji	Blood	Necrotising fasciitis	Lees J Nat. Commun. 7:12797
8113_7_63	M87d	50	emm87.0	M87	E3	E	ST541	4	2006	Fiji	87_Fiji	emm87.0_Fiji	skin sore / abscess / burns / IV Site	Superficial soft tissue infection/Pyodermatitis	Lees J Nat. Commun. 7:12797
9262_5_40	M89m	198	emm89.14	M89	E4	E	ST380	51	2006	Fiji	89_Fiji	emm89.14_Fiji	skin sore / abscess / burns / IV Site	Superficial soft tissue infection/Pyodermatitis	Lees J Nat. Commun. 7:12797
9262_5_89	M89n	198	emm89.14	M89	E4	E	ST380	51	2006	Fiji	89_Fiji	emm89.14_Fiji	skin sore / abscess / burns / IV Site	Superficial soft tissue infection/Pyodermatitis	Lees J Nat. Commun. 7:12797
9262_6_31	M89p	198	emm89.14	M89	E4	E	ST380	51	2006	Fiji	89_Fiji	emm89.14_Fiji	skin sore / abscess / burns / IV Site	Superficial soft tissue infection/Pyodermatitis	Lees J Nat. Commun. 7:12797
9262_6_41	M89q	198	emm89.14	M89	E4	E	ST380	51	2006	Fiji	89_Fiji	emm89.14_Fiji	skin sore / abscess / burns / IV Site	Superficial soft tissue infection/Pyodermatitis	Lees J Nat. Commun. 7:12797
9262_7_39	M89r	198	emm89.14	M89	E4	E	ST380	51	2006	Fiji	89_Fiji	emm89.14_Fiji	skin sore / abscess / burns / IV Site	Superficial soft tissue infection/Pyodermatitis	Lees J Nat. Commun. 7:12797
9262_7_42	M89s	198	emm89.14	M89	E4	E	ST380	51	2006	Fiji	89_Fiji	emm89.14_Fiji	skin sore / abscess / burns / IV Site	Superficial soft tissue infection/Pyodermatitis	Lees J Nat. Commun. 7:12797
9262_7_63	M89t	198	emm89.14	M89	E4	E	ST380	51	2006	Fiji	89_Fiji	emm89.14_Fiji	skin sore / abscess / burns / IV Site	Superficial soft tissue infection/Pyodermatitis	Lees J Nat. Commun. 7:12797
9262_7_67	M89u	198	emm89.14	M89	E4	E	ST380	51	2006	Fiji	89_Fiji	emm89.14_Fiji	skin sore / abscess / burns / IV Site	Superficial soft tissue infection/Pyodermatitis	Lees J Nat. Commun. 7:12797
9262_7_68	M89v	198	emm89.14	M89	E4	E	ST380	51	2006	Fiji	89_Fiji	emm89.14_Fiji	skin sore / abscess / burns / IV Site	Superficial soft tissue infection/Pyodermatitis	Lees J Nat. Commun. 7:12797
8113_6_54	M92d	225	emm92.0	M92	E2	E	ST1026	74	2006	Fiji	92_Fiji	emm92.0_Fiji	Throat	Pharyngitis	Lees J Nat. Commun. 7:12797
8113_6_55	M92e	225	emm92.0	M92	E2	E	ST1026	74	2006	Fiji	92_Fiji	emm92.0_Fiji	Throat	Pharyngitis	Lees J Nat. Commun. 7:12797
9262_5_42	M92l	225	emm92.0	M92	E2	E	ST1026	74	2006	Fiji	92_Fiji	emm92.0_Fiji	skin sore / abscess / burns / IV Site	Superficial soft tissue infection/Pyodermatitis	Lees J Nat. Commun. 7:12797
9262_5_50	M92m	225	emm92.0	M92	E2	E	ST1026	74	2006	Fiji	92_Fiji	emm92.0_Fiji	skin sore / abscess / burns / IV Site	Superficial soft tissue infection/Pyodermatitis	Lees J Nat. Commun. 7:12797
9262_5_68	M92n	225	emm92.0	M92	E2	E	ST1026	74	2006	Fiji	92_Fiji	emm92.0_Fiji	skin sore / abscess / burns / IV Site	Superficial soft tissue infection/Pyodermatitis	Lees J Nat. Commun. 7:12797
9262_7_81	M92o	225	emm92.0	M92	E2	E	ST1026	74	2006	Fiji	92_Fiji	emm92.0_Fiji	Throat	Pharyngitis	Lees J Nat. Commun. 7:12797
9475_2_68	M92p	225	emm92.0	M92	E2	E	ST1026	74	2006	Fiji	92_Fiji	emm92.0_Fiji	Throat	Pharyngitis	Lees J Nat. Commun. 7:12797
8113_6_94	M93a	338	emm93.4	M93	D4	D	ST814	25	2006	Fiji	93_Fiji	emm93.4_Fiji	skin sore / abscess / burns / IV Site	Superficial soft tissue infection/Pyodermatitis	Lees J Nat. Commun. 7:12797
8113_7_17	M93b	338	emm93.4	M93	D4	D	ST814	25	2006	Fiji	93_Fiji	emm93.4_Fiji	skin sore / abscess / burns / IV Site	Superficial soft tissue infection/Pyodermatitis	Lees J Nat. Commun. 7:12797
8113_7_28	M93c	338	emm93.4	M93	D4	D	ST814	25	2006	Fiji	93_Fiji	emm93.4_Fiji	skin sore / abscess / burns / IV Site	Superficial soft tissue infection/Pyodermatitis	Lees J Nat. Commun. 7:12797
8113_7_30	M93v	338	emm93.4	M93	D4	D	ST814	25	2006	Fiji	93_Fiji	emm93.4_Fiji	skin sore / abscess / burns / IV Site	Superficial soft tissue infection/Pyodermatitis	Lees J Nat. Commun. 7:12797
8113_7_37	M93d	338	emm93.4	M93	D4	D	ST814	25	2006	Fiji	93_Fiji	emm93.4_Fiji	skin sore / abscess / burns / IV Site	Superficial soft tissue infection/Pyodermatitis	Lees J Nat. Commun. 7:12797
9262_5_25	M93i	338	emm93.4	M93	D4	D	ST814	25	2006	Fiji	93_Fiji	emm93.4_Fiji	skin sore / abscess / burns / IV Site	Superficial soft tissue infection/Pyodermatitis	Lees J Nat. Commun. 7:12797
9262_5_90	M93j	338	emm93.4	M93	D4	D	ST814	25	2006	Fiji	93_Fiji	emm93.4_Fiji	skin sore / abscess / burns / IV Site	Superficial soft tissue infection/Pyodermatitis	Lees J Nat. Commun. 7:12797
9262_6_21	M93k	338	emm93.4	M93	D4	D	ST814	25	2006	Fiji	93_Fiji	emm93.4_Fiji	skin sore / abscess / burns / IV Site	Superficial soft tissue infection/Pyodermatitis	Lees J Nat. Commun. 7:12797
9262_7_14	M93l	338	emm93.4	M93	D4	D	ST814	25	2006	Fiji	93_Fiji	emm93.4_Fiji	skin sore / abscess / burns / IV Site	Superficial soft tissue infection/Pyodermatitis	Lees J Nat. Commun. 7:12797
9262_7_16	M93m	338	emm93.4	M93	D4	D	ST814	25	2006	Fiji	93_Fiji	emm93.4_Fiji	skin sore / abscess / burns / IV Site	Superficial soft tissue infection/Pyodermatitis	Lees J Nat. Commun. 7:12797
9262_7_41	M93n	338	emm93.4	M93	D4	D	ST814	25	2006	Fiji	93_Fiji	emm93.4_Fiji	skin sore / abscess / burns / IV Site	Superficial soft tissue infection/Pyodermatitis	Lees J Nat. Commun. 7:12797
9262_7_45	M93o	338	emm93.4	M93	D4	D	ST814	25	2006	Fiji	93_Fiji	emm93.4_Fiji	skin sore / abscess / burns / IV Site	Superficial soft tissue infection/Pyodermatitis	Lees J Nat. Commun. 7:12797
9262_7_47	M93p	338	emm93.4	M93	D4	D	ST814	25	2006	Fiji	93_Fiji	emm93.4_Fiji	skin sore / abscess / burns / IV Site	Superficial soft tissue infection/Pyodermatitis	Lees J Nat. Commun. 7:12797
9262_7_48	M93q	338	emm93.4	M93	D4	D	ST814	25	2006	Fiji	93_Fiji	emm93.4_Fiji	skin sore / abscess / burns / IV Site	Superficial soft tissue infection/Pyodermatitis	Lees J Nat. Commun. 7:12797
9262_7_54	M93r	338	emm93.4	M93	D4	D	ST814	25	2006	Fiji	93_Fiji	emm93.4_Fiji	skin sore / abscess / burns / IV Site	Superficial soft tissue infection/Pyodermatitis	Lees J Nat. Commun. 7:12797
9262_7_56	M93s	338	emm93.4	M93	D4	D	ST814	25	2006	Fiji	93_Fiji	emm93.4_Fiji	skin sore / abscess / burns / IV Site	Superficial soft tissue infection/Pyodermatitis	Lees J Nat. Commun. 7:12797
9262_7_64	M93t	338	emm93.4	M93	D4	D	ST814	25	2006	Fiji	93_Fiji	emm93.4_Fiji	skin sore / abscess / burns / IV Site	Superficial soft tissue infection/Pyodermatitis	Lees J Nat. Commun. 7:12797
9262_7_66	M93u	338	emm93.4	M93	D4	D	ST814	25	2006	Fiji	93_Fiji	emm93.4_Fiji	skin sore / abscess / burns / IV Site	Superficial soft tissue infection/Pyodermatitis	Lees J Nat. Commun. 7:12797
8113_7_50	M97e	290	emm97.1	M97	D5	D	ST216	79	2006	Fiji	97_Fiji	emm97.1_Fiji	skin sore / abscess / burns / IV Site	Superficial soft tissue infection/Pyodermatitis	Lees J Nat. Commun. 7:12797
9262_7_43	M97i	290	emm97.1	M97	D5	D	ST216	79	2006	Fiji	97_Fiji	emm97.1_Fiji	skin sore / abscess / burns / IV Site	Superficial soft tissue infection/Pyodermatitis	Lees J Nat. Commun. 7:12797
9262_7_62	M97j	290	emm97.1	M97	D5	D	ST216	79	2006	Fiji	97_Fiji	emm97.1_Fiji	skin sore / abscess / burns / IV Site	Superficial soft tissue infection/Pyodermatitis	Lees J Nat. Commun. 7:12797
9262_5_31	M98f	171	emm98.1	M98	D4	D	ST205	56	2006	Fiji	98_Fiji	emm98.1_Fiji	skin sore / abscess / burns / IV Site	Superficial soft tissue infection/Pyodermatitis	Lees J Nat. Commun. 7:12797
8113_6_33	M100d	199	emm100.0	M100	D2	D	ST119	34	2006	Fiji	100_Fiji	emm100.0_Fiji	Blood	Necrotising fasciitis	Lees J Nat. Commun. 7:12797
8113_6_36	M100e	199	emm100.0	M100	D2	D	ST119	34	2006	Fiji	100_Fiji	emm100.0_Fiji	Soft tissue	iGAS	Lees J Nat. Commun. 7:12797
8113_6_37	M100f	199	emm100.0	M100	D2	D	ST119	34	2006	Fiji	100_Fiji	emm100.0_Fiji	Blood	Blood/Bacteremia	Lees J Nat. Commun. 7:12797
8113_6_38	M100g	199	emm100.0	M100	D2	D	ST119	34	2006	Fiji	100_Fiji	emm100.0_Fiji	Blood	Blood/Bacteremia	Lees J Nat. Commun. 7:12797
8113_7_44	M100h	199	emm100.0	M100	D2	D	ST119	34	2006	Fiji	100_Fiji	emm100.0_Fiji	skin sore / abscess / burns / IV Site	Superficial soft tissue infection/Pyodermatitis	Lees J Nat. Commun. 7:12797
9262_5_57	M100l	199	emm100.0	M100	D2	D	ST119	34	2006	Fiji	100_Fiji	emm100.0_Fiji	skin sore / abscess / burns / IV Site	Superficial soft tissue infection/Pyodermatitis	Lees J Nat. Commun. 7:12797
9262_5_67	M100m	199	emm100.0	M100	D2	D	ST119	34	2006	Fiji	100_Fiji	emm100.0_Fiji	skin sore / abscess / burns / IV Site	Superficial soft tissue infection/Pyodermatitis	Lees J Nat. Commun. 7:12797
9262_5_78	M100n	199	emm100.0	M100	D2	D	ST119	34	2006	Fiji	100_Fiji	emm100.0_Fiji	skin sore / abscess / burns / IV Site	Superficial soft tissue infection/Pyodermatitis	Lees J Nat. Commun. 7:12797
8113_6_47	M101e	200	emm101.0	M101	D4	D	ST182	18	2006	Fiji	101_Fiji	emm101.0_Fiji	Soft tissue	iGAS	Lees J Nat. Commun. 7:12797
8113_6_65	M101f	200	emm101.0	M101	D4	D	ST182	18	2006	Fiji	101_Fiji	emm101.0_Fiji	Throat	Pharyngitis	Lees J Nat. Commun. 7:12797
9262_5_82	M101g	200	emm101.0	M101	D4	D	ST182	18	2006	Fiji	101_Fiji	emm101.0_Fiji	skin sore / abscess / burns / IV Site	Superficial soft tissue infection/Pyodermatitis	Lees J Nat. Commun. 7:12797
9262_5_93	M101h	200	emm101.0	M101	D4	D	ST182	18	2006	Fiji	101_Fiji	emm101.0_Fiji	skin sore / abscess / burns / IV Site	Superficial soft tissue infection/Pyodermatitis	Lees J Nat. Commun. 7:12797
9262_6_81	M101i	320	emm101.0	M101	D4	D	ST182	18	2006	Fiji	101_Fiji	emm101.0_Fiji	Throat	Pharyngitis	Lees J Nat. Commun. 7:12797
9262_7_82	M101j	200	emm101.0	M101	D4	D	ST182	18	2006	Fiji	101_Fiji	emm101.0_Fiji	Throat	Pharyngitis	Lees J Nat. Commun. 7:12797
9262_7_85	M101k	320	emm101.0	M101	D4	D	ST182	18	2006	Fiji	101_Fiji	emm101.0_Fiji	Throat	Pharyngitis	Lees J Nat. Commun. 7:12797
9475_2_58	M101l	320	emm101.0	M101	D4	D	ST182	18	2006	Fiji	101_Fiji	emm101.0_Fiji	Throat	Pharyngitis	Lees J Nat. Commun. 7:12797
8113_6_89	M103c	162	emm103.0	M103	E3	E	ST327	47	2006	Fiji	103_Fiji	emm103.0_Fiji	skin sore / abscess / burns / IV Site	Superficial soft tissue infection/Pyodermatitis	Lees J Nat. Commun. 7:12797
8113_6_92	M103d	162	emm103.0	M103	E3	E	ST327	47	2006	Fiji	103_Fiji	emm103.0_Fiji	skin sore / abscess / burns / IV Site	Superficial soft tissue infection/Pyodermatitis	Lees J Nat. Commun. 7:12797
8113_7_20	M103e	162	emm103.0	M103	E3	E	ST327	47	2006	Fiji	103_Fiji	emm103.0_Fiji	skin sore / abscess / burns / IV Site	Superficial soft tissue infection/Pyodermatitis	Lees J Nat. Commun. 7:12797
8113_7_57	M103f	162	emm103.0	M103	E3	E	ST327	47	2006	Fiji	103_Fiji	emm103.0_Fiji	skin sore / abscess / burns / IV Site	Superficial soft tissue infection/Pyodermatitis	Lees J Nat. Commun. 7:12797
8113_7_8	M103g	162	emm103.0	M103	E3	E	ST327	47	2006	Fiji	103_Fiji	emm103.0_Fiji	skin sore / abscess / burns / IV Site	Superficial soft tissue infection/Pyodermatitis	Lees J Nat. Commun. 7:12797
9262_5_65	M103m	162	emm103.0	M103	E3	E	ST327	47	2006	Fiji	103_Fiji	emm103.0_Fiji	skin sore / abscess / burns / IV Site	Superficial soft tissue infection/Pyodermatitis	Lees J Nat. Commun. 7:12797
9262_7_21	M103n	162	emm103.0	M103	E3	E	ST327	47	2006	Fiji	103_Fiji	emm103.0_Fiji	skin sore / abscess / burns / IV Site	Superficial soft tissue infection/Pyodermatitis	Lees J Nat. Commun. 7:12797
9262_7_26	M103o	162	emm103.0	M103	E3	E	ST327	47	2006	Fiji	103_Fiji	emm103.0_Fiji	skin sore / abscess / burns / IV Site	Superficial soft tissue infection/Pyodermatitis	Lees J Nat. Commun. 7:12797
9262_7_55	M103p	162	emm103.0	M103	E3	E	ST327	47	2006	Fiji	103_Fiji	emm103.0_Fiji	skin sore / abscess / burns / IV Site	Superficial soft tissue infection/Pyodermatitis	Lees J Nat. Commun. 7:12797
8113_6_24	M104b	357	emm104.0	M104	E2	E	ST789	76	2006	Fiji	104_Fiji	emm104.0_Fiji	Soft tissue	iGAS	Lees J Nat. Commun. 7:12797
9262_7_30	M104c	357	emm104.0	M104	E2	E	ST789	76	2006	Fiji	104_Fiji	emm104.0_Fiji	skin sore / abscess / burns / IV Site	Superficial soft tissue infection/Pyodermatitis	Lees J Nat. Commun. 7:12797
9262_7_49	M104d	357	emm104.0	M104	E2	E	ST789	76	2006	Fiji	104_Fiji	emm104.0_Fiji	skin sore / abscess / burns / IV Site	Superficial soft tissue infection/Pyodermatitis	Lees J Nat. Commun. 7:12797
8113_6_1	M105c	118	emm105.0	M105	M105	D	ST954	42	2006	Fiji	105_Fiji	emm105.0_Fiji	swab	ND	Lees J Nat. Commun. 7:12797
8113_6_14	M105d	118	emm105.0	M105	M105	D	ST954	42	2006	Fiji	105_Fiji	emm105.0_Fiji	Blood	Pneumonia/Respiratory	Lees J Nat. Commun. 7:12797
8113_6_56	M105e	116	emm105.0	M105	M105	D	ST954	42	2006	Fiji	105_Fiji	emm105.0_Fiji	Throat	Pharyngitis	Lees J Nat. Commun. 7:12797
8113_7_29	M105f	117	emm105.0	M105	M105	D	ST954	42	2006	Fiji	105_Fiji	emm105.0_Fiji	skin sore / abscess / burns / IV Site	Superficial soft tissue infection/Pyodermatitis	Lees J Nat. Commun. 7:12797
8113_7_70	M105g	118	emm105.0	M105	M105	D	ST954	42	2006	Fiji	105_Fiji	emm105.0_Fiji	skin sore / abscess / burns / IV Site	Superficial soft tissue infection/Pyodermatitis	Lees J Nat. Commun. 7:12797
9262_5_10	M105h	118	emm105.0	M105	M105	D	ST954	42	2006	Fiji	105_Fiji	emm105.0_Fiji	skin sore / abscess / burns / IV Site	Superficial soft tissue infection/Pyodermatitis	Lees J Nat. Commun. 7:12797
9262_5_41	M105i	118	emm105.0	M105	M105	D	ST954	42	2006	Fiji	105_Fiji	emm105.0_Fiji	skin sore / abscess / burns / IV Site	Superficial soft tissue infection/Pyodermatitis	Lees J Nat. Commun. 7:12797
9262_5_49	M105j	118	emm105.0	M105	M105	D	ST954	42	2006	Fiji	105_Fiji	emm105.0_Fiji	skin sore / abscess / burns / IV Site	Superficial soft tissue infection/Pyodermatitis	Lees J Nat. Commun. 7:12797
9262_5_85	M105k	118	emm105.0	M105	M105	D	ST954	42	2006	Fiji	105_Fiji	emm105.0_Fiji	skin sore / abscess / burns / IV Site	Superficial soft tissue infection/Pyodermatitis	Lees J Nat. Commun. 7:12797
9262_7_6	M105l	118	emm105.0	M105	M105	D	ST954	42	2006	Fiji	105_Fiji	emm105.0_Fiji	skin sore / abscess / burns / IV Site	Superficial soft tissue infection/Pyodermatitis	Lees J Nat. Commun. 7:12797
8113_6_30	M106b	17	emm106.0	M106	E2	E	ST140	78	2006	Fiji	106_Fiji	emm106.0_Fiji	Soft tissue	iGAS	Lees J Nat. Commun. 7:12797
8113_6_31	M106c	17	emm106.0	M106	E2	E	ST140	78	2006	Fiji	106_Fiji	emm106.0_Fiji	Blood	Blood/Bacteremia	Lees J Nat. Commun. 7:12797
8113_6_41	M106d	16	emm106.0	M106	E2	E	ST140	78	2006	Fiji	106_Fiji	emm106.0_Fiji	Blood	Blood/Bacteremia	Lees J Nat. Commun. 7:12797
8113_6_9	M110e	62	emm110.0	M110	E2	E	ST515	85	2006	Fiji	110_Fiji	emm110.0_Fiji	Blood	Blood/Bacteremia	Lees J Nat. Commun. 7:12797
8113_6_19	M113j	65	emm113.0	M113	E3	E	ST148	102	2006	Fiji	113_Fiji	emm113.0_Fiji	Soft tissue	iGAS	Lees J Nat. Commun. 7:12797
8113_7_61	M116b	67	emm116.1	M116	D4	D	ST227	77	2006	Fiji	116_Fiji	emm116.1_Fiji	skin sore / abscess / burns / IV Site	Superficial soft tissue infection/Pyodermatitis	Lees J Nat. Commun. 7:12797
8113_7_53	M122a	428	emm122.X	M122	M122	NK	ST1029	183	2006	Fiji	122_Fiji	emm122.X_Fiji	skin sore / abscess / burns / IV Site	Superficial soft tissue infection/Pyodermatitis	Lees J Nat. Commun. 7:12797
9262_7_89	M122d	428	emm122.2	M122	M122	NK	ST1029	183	2006	Fiji	122_Fiji	emm122.2_Fiji	Throat	Pharyngitis	Lees J Nat. Commun. 7:12797
8113_6_21	M123h	202	emm123.0	M123	D3	D	ST325	54	2006	Fiji	123_Fiji	emm123.0_Fiji	Blood	Blood/Bacteremia	Lees J Nat. Commun. 7:12797
8113_6_58	M123i	202	emm123.0	M123	D3	D	ST325	54	2006	Fiji	123_Fiji	emm123.0_Fiji	Throat	Pharyngitis	Lees J Nat. Commun. 7:12797
8113_7_56	M123j	202	emm123.0	M123	D3	D	ST325	54	2006	Fiji	123_Fiji	emm123.0_Fiji	skin sore / abscess / burns / IV Site	Superficial soft tissue infection/Pyodermatitis	Lees J Nat. Commun. 7:12797
9262_5_91	M123k	202	emm123.0	M123	D3	D	ST325	54	2006	Fiji	123_Fiji	emm123.0_Fiji	skin sore / abscess / burns / IV Site	Superficial soft tissue infection/Pyodermatitis	Lees J Nat. Commun. 7:12797
9262_7_22	M123l	202	emm123.0	M123	D3	D	ST325	54	2006	Fiji	123_Fiji	emm123.0_Fiji	skin sore / abscess / burns / IV Site	Superficial soft tissue infection/Pyodermatitis	Lees J Nat. Commun. 7:12797
9262_7_33	M123m	202	emm123.0	M123	D3	D	ST325	54	2006	Fiji	123_Fiji	emm123.0_Fiji	skin sore / abscess / burns / IV Site	Superficial soft tissue infection/Pyodermatitis	Lees J Nat. Commun. 7:12797
9262_7_46	M123n	202	emm123.0	M123	D3	D	ST325	54	2006	Fiji	123_Fiji	emm123.0_Fiji	skin sore / abscess / burns / IV Site	Superficial soft tissue infection/Pyodermatitis	Lees J Nat. Commun. 7:12797
7622_7_89	M137a	458	emm137.0	M137	E5	E	ST268	38	2006	Fiji	137_Fiji	emm137.0_Fiji	Throat	Pharyngitis	Lees J Nat. Commun. 7:12797
9262_6_61	M137b	457	emm137.0	M137	E5	E	ST268	38	2006	Fiji	137_Fiji	emm137.0_Fiji	Throat	Pharyngitis	Lees J Nat. Commun. 7:12797
9262_6_91	M205a	320	emm205.0	M205	E5	E	ST182	18	2006	Fiji	205_Fiji	emm205.0_Fiji	Throat	Pharyngitis	Lees J Nat. Commun. 7:12797
9262_5_28	M207d	96	emm207.1	M207	D1	D	ST332	120	2006	Fiji	207_Fiji	emm207.1_Fiji	skin sore / abscess / burns / IV Site	Superficial soft tissue infection/Pyodermatitis	Lees J Nat. Commun. 7:12797
9262_6_71	M218e	232	emm218.1	M218	M218	NK	ST292	41	2006	Fiji	218_Fiji	emm218.1_Fiji	skin sore / abscess / burns / IV Site	Superficial soft tissue infection/Pyodermatitis	Lees J Nat. Commun. 7:12797
7622_7_85	M230c	99	emm230.0	M230	D4	D	ST10	255	2006	Fiji	230_Fiji	emm230.0_Fiji	Throat	Pharyngitis	Lees J Nat. Commun. 7:12797
7622_7_61	M232h	101	emm232.1	M232	E4	E	ST1013	52	2006	Fiji	232_Fiji	emm232.1_Fiji	Throat	Pharyngitis	Lees J Nat. Commun. 7:12797
7622_7_74	M232i	341	emm232.1	M232	E4	E	ST1013	52	2006	Fiji	232_Fiji	emm232.1_Fiji	Throat	Pharyngitis	Lees J Nat. Commun. 7:12797
8113_6_52	M232j	340	emm232.1	M232	E4	E	ST1013	52	2006	Fiji	232_Fiji	emm232.1_Fiji	Throat	Pharyngitis	Lees J Nat. Commun. 7:12797
8113_6_59	M232k	340	emm232.1	M232	E4	E	ST1013	52	2006	Fiji	232_Fiji	emm232.1_Fiji	Throat	Pharyngitis	Lees J Nat. Commun. 7:12797
8113_6_61	M238c	455	emm238.2	M238	A-C3	A-C	ST867	49	2006	Fiji	238_Fiji	emm238.2_Fiji	Throat	Pharyngitis	Lees J Nat. Commun. 7:12797
9262_7_86	M238g	455	emm238.2	M238	A-C3	A-C	ST867	49	2006	Fiji	238_Fiji	emm238.2_Fiji	Throat	Pharyngitis	Lees J Nat. Commun. 7:12797
9262_7_88	M238h	455	emm238.2	M238	A-C3	A-C	ST867	49	2006	Fiji	238_Fiji	emm238.2_Fiji	Throat	Pharyngitis	Lees J Nat. Commun. 7:12797
11822_8_9	M4c	383	emm4.5	M4	E1	E	ST771	138	2001	Kenya	4_Kenya	emm4.5_Kenya	skin, soft tissue, stss	Pneumonia/Respiratory	Seale A Emerg Infect Dis. 2016 Feb;22(2):224-32.
8898_1_35	M4m	382	emm4.5	M4	E1	E	ST771	138	2008	Kenya	4_Kenya	emm4.5_Kenya	skin, soft tissue infection	Deep soft tissue infection	Seale A Emerg Infect Dis. 2016 Feb;22(2):224-32.
8898_2_2	M4n	384	emm4.5	M4	E1	E	ST771	138	2001	Kenya	4_Kenya	emm4.5_Kenya	skin, soft tissue infection	Deep soft tissue infection	Seale A Emerg Infect Dis. 2016 Feb;22(2):224-32.
11791_7_72	M8a	216	emm8.3	M8	E4	E	ST241	67	1998	Kenya	8_Kenya	emm8.3_Kenya	Meningitis, Pneumonia	Meningitis	Seale A Emerg Infect Dis. 2016 Feb;22(2):224-32.
11822_8_21	M8b	219	emm8.3	M8	E4	E	ST505	67	2006	Kenya	8_Kenya	emm8.3_Kenya	skin, soft tissue infection	Deep soft tissue infection	Seale A Emerg Infect Dis. 2016 Feb;22(2):224-32.
8849_2_29	M8d	218	emm8.3	M8	E4	E	ST505	67	2008	Kenya	8_Kenya	emm8.3_Kenya	skin, soft tissue infection	Deep soft tissue infection	Seale A Emerg Infect Dis. 2016 Feb;22(2):224-32.
8849_2_3	M8e	214	emm8.3	M8	E4	E	ST241	67	2007	Kenya	8_Kenya	emm8.3_Kenya	skin, soft tissue infection	Deep soft tissue infection	Seale A Emerg Infect Dis. 2016 Feb;22(2):224-32.
8898_2_49	M8f	215	emm8.3	M8	E4	E	ST730	67	1999	Kenya	8_Kenya	emm8.3_Kenya	Blood	Pneumonia/Respiratory	Seale A Emerg Infect Dis. 2016 Feb;22(2):224-32.
8898_3_34	M8g	217	emm8.3	M8	E4	E	ST241	67	1998	Kenya	8_Kenya	emm8.3_Kenya	Blood	Meningitis	Seale A Emerg Infect Dis. 2016 Feb;22(2):224-32.
8898_3_66	M8h	213	emm8.3	M8	E4	E	ST241	67	2002	Kenya	8_Kenya	emm8.3_Kenya	skin, soft tissue infection	Deep soft tissue infection	Seale A Emerg Infect Dis. 2016 Feb;22(2):224-32.
8898_3_74	M8i	214	emm8.3	M8	E4	E	ST241	67	2000	Kenya	8_Kenya	emm8.3_Kenya	skin, soft tissue infection	Deep soft tissue infection	Seale A Emerg Infect Dis. 2016 Feb;22(2):224-32.
11791_7_77	M9a	420	emm9.0	M9	E3	E	ST740	134	2000	Kenya	9_Kenya	emm9.0_Kenya	Blood	Pneumonia/Respiratory	Seale A Emerg Infect Dis. 2016 Feb;22(2):224-32.
8898_1_28	M9d	420	emm9.0	M9	E3	E	ST740	134	2011	Kenya	9_Kenya	emm9.0_Kenya	aspirate	ND	Seale A Emerg Infect Dis. 2016 Feb;22(2):224-32.
8898_1_51	M9e	184	emm9.0	M9	E3	E	ST447	264	2007	Kenya	9_Kenya	emm9.0_Kenya	skin, soft tissue infection	Deep soft tissue infection	Seale A Emerg Infect Dis. 2016 Feb;22(2):224-32.
8898_1_80	M9f	419	emm9.0	M9	E3	E	ST740	134	2011	Kenya	9_Kenya	emm9.0_Kenya	Blood	Pneumonia/Respiratory	Seale A Emerg Infect Dis. 2016 Feb;22(2):224-32.
8849_2_56	M11s	235	emm11.0	M11	E6	E	ST250	75	2005	Kenya	11_Kenya	emm11.0_Kenya	skin, soft tissue infection	Deep soft tissue infection	Seale A Emerg Infect Dis. 2016 Feb;22(2):224-32.
8849_2_92	M11t	234	emm11.0	M11	E6	E	ST742	75	2001	Kenya	11_Kenya	emm11.0_Kenya	skin, soft tissue infection	Deep soft tissue infection	Seale A Emerg Infect Dis. 2016 Feb;22(2):224-32.
8849_2_93	M11u	234	emm11.0	M11	E6	E	ST742	75	2001	Kenya	11_Kenya	emm11.0_Kenya	skin, soft tissue infection	Deep soft tissue infection	Seale A Emerg Infect Dis. 2016 Feb;22(2):224-32.
8849_2_94	M11v	80	emm11.0	M11	E6	E	ST742	75	2001	Kenya	11_Kenya	emm11.0_Kenya	skin, soft tissue infection	Deep soft tissue infection	Seale A Emerg Infect Dis. 2016 Feb;22(2):224-32.
8898_1_74	M11w	309	emm11.0	M11	E6	E	ST293	189	2007	Kenya	11_Kenya	emm11.0_Kenya	skin, soft tissue infection	Deep soft tissue infection	Seale A Emerg Infect Dis. 2016 Feb;22(2):224-32.
8898_2_45	M11x	233	emm11.0	M11	E6	E	ST250	75	2006	Kenya	11_Kenya	emm11.0_Kenya	Blood	Pneumonia/Respiratory	Seale A Emerg Infect Dis. 2016 Feb;22(2):224-32.
8898_2_61	M11y	235	emm11.0	M11	E6	E	ST250	75	2006	Kenya	11_Kenya	emm11.0_Kenya	Blood	Meningitis	Seale A Emerg Infect Dis. 2016 Feb;22(2):224-32.
8898_2_74	M11z	236	emm11.0	M11	E6	E	ST251	75	2006	Kenya	11_Kenya	emm11.0_Kenya	Blood	Meningitis	Seale A Emerg Infect Dis. 2016 Feb;22(2):224-32.
8898_3_59	M11aa	234	emm11.0	M11	E6	E	ST742	75	2000	Kenya	11_Kenya	emm11.0_Kenya	skin, soft tissue infection	Deep soft tissue infection	Seale A Emerg Infect Dis. 2016 Feb;22(2):224-32.
8898_3_12	M15d	84	emm15.1	M15	E3	E	ST266	271	2007	Kenya	15_Kenya	emm15.1_Kenya	Blood	iGAS	Seale A Emerg Infect Dis. 2016 Feb;22(2):224-32.
11791_7_81	M18b	91	emm18.21	M18	M18	A-C	ST221	48	2002	Kenya	18_Kenya	emm18.21_Kenya	skin, soft tissue infection	Deep soft tissue infection	Seale A Emerg Infect Dis. 2016 Feb;22(2):224-32.
11791_7_95	M18c	90	emm18.21	M18	M18	A-C	ST402	69	2011	Kenya	18_Kenya	emm18.21_Kenya	skin, soft tissue infection	Deep soft tissue infection	Seale A Emerg Infect Dis. 2016 Feb;22(2):224-32.
11822_8_11	M18d	91	emm18.21	M18	M18	A-C	ST221	48	2002	Kenya	18_Kenya	emm18.21_Kenya	skin, soft tissue infection	Deep soft tissue infection	Seale A Emerg Infect Dis. 2016 Feb;22(2):224-32.
11822_8_26	M18e	90	emm18.21	M18	M18	A-C	ST402	69	2009	Kenya	18_Kenya	emm18.21_Kenya	skin, soft tissue infection	Deep soft tissue infection	Seale A Emerg Infect Dis. 2016 Feb;22(2):224-32.
8849_2_41	M18i	90	emm18.21	M18	M18	A-C	ST402	69	2010	Kenya	18_Kenya	emm18.21_Kenya	Blood	iGAS	Seale A Emerg Infect Dis. 2016 Feb;22(2):224-32.
8849_2_44	M18j	90	emm18.21	M18	M18	A-C	ST402	69	2010	Kenya	18_Kenya	emm18.21_Kenya	aspirate	ND	Seale A Emerg Infect Dis. 2016 Feb;22(2):224-32.
8849_2_91	M18k	89	emm18.21	M18	M18	A-C	ST402	69	2001	Kenya	18_Kenya	emm18.21_Kenya	skin, soft tissue infection	Deep soft tissue infection	Seale A Emerg Infect Dis. 2016 Feb;22(2):224-32.
8898_1_57	M18l	89	emm18.21	M18	M18	A-C	ST402	69	2003	Kenya	18_Kenya	emm18.21_Kenya	skin, soft tissue infection	Deep soft tissue infection	Seale A Emerg Infect Dis. 2016 Feb;22(2):224-32.
8898_2_47	M18m	91	emm18.21	M18	M18	A-C	ST221	48	2003	Kenya	18_Kenya	emm18.21_Kenya	Blood	iGAS	Seale A Emerg Infect Dis. 2016 Feb;22(2):224-32.
8898_3_38	M18n	91	emm18.21	M18	M18	A-C	ST221	48	2003	Kenya	18_Kenya	emm18.21_Kenya	Blood	iGAS	Seale A Emerg Infect Dis. 2016 Feb;22(2):224-32.
8898_3_46	M18o	90	emm18.21	M18	M18	A-C	ST402	69	2005	Kenya	18_Kenya	emm18.21_Kenya	Blood	iGAS	Seale A Emerg Infect Dis. 2016 Feb;22(2):224-32.
8898_1_25	M19e	460	emm19.10	M19	M19	NK	ST769	99	2005	Kenya	19_Kenya	emm19.10_Kenya	skin, soft tissue infection	Deep soft tissue infection	Seale A Emerg Infect Dis. 2016 Feb;22(2):224-32.
8898_3_42	M19f	459	emm19.10	M19	M19	NK	ST769	99	2001	Kenya	19_Kenya	emm19.10_Kenya	swab	ASPGN	Seale A Emerg Infect Dis. 2016 Feb;22(2):224-32.
8849_2_28	M22g	256	emm22.5	M22	E4	E	ST213	92	2011	Kenya	22_Kenya	emm22.5_Kenya	skin, soft tissue infection	Deep soft tissue infection	Seale A Emerg Infect Dis. 2016 Feb;22(2):224-32.
8898_1_56	M22h	255	emm22.5	M22	E4	E	ST213	92	2003	Kenya	22_Kenya	emm22.5_Kenya	skin, soft tissue infection	Deep soft tissue infection	Seale A Emerg Infect Dis. 2016 Feb;22(2):224-32.
8898_1_90	M22i	256	emm22.5	M22	E4	E	ST213	92	2011	Kenya	22_Kenya	emm22.5_Kenya	skin, soft tissue infection	Deep soft tissue infection	Seale A Emerg Infect Dis. 2016 Feb;22(2):224-32.
8898_2_29	M22j	255	emm22.5	M22	E4	E	ST213	92	2003	Kenya	22_Kenya	emm22.5_Kenya	skin, soft tissue infection	Deep soft tissue infection	Seale A Emerg Infect Dis. 2016 Feb;22(2):224-32.
8898_2_30	M22k	255	emm22.5	M22	E4	E	ST213	92	2003	Kenya	22_Kenya	emm22.5_Kenya	skin, soft tissue infection	Deep soft tissue infection	Seale A Emerg Infect Dis. 2016 Feb;22(2):224-32.
8898_3_41	M22l	255	emm22.5	M22	E4	E	ST213	92	1999	Kenya	22_Kenya	emm22.5_Kenya	Blood	iGAS	Seale A Emerg Infect Dis. 2016 Feb;22(2):224-32.
8849_2_32	M25h	375	emm25.1	M25	E3	E	ST323	154	2007	Kenya	25_Kenya	emm25.1_Kenya	Blood	Pneumonia/Respiratory	Seale A Emerg Infect Dis. 2016 Feb;22(2):224-32.
8849_2_77	M25i	377	emm25.1	M25	E3	E	ST323	154	2000	Kenya	25_Kenya	emm25.1_Kenya	skin, soft tissue infection	Deep soft tissue infection	Seale A Emerg Infect Dis. 2016 Feb;22(2):224-32.
8898_1_94	M25j	376	emm25.1	M25	E3	E	ST323	154	2007	Kenya	25_Kenya	emm25.1_Kenya	Blood	Pneumonia/Respiratory	Seale A Emerg Infect Dis. 2016 Feb;22(2):224-32.
8898_2_39	M25k	378	emm25.4	M25	E3	E	ST735	159	1999	Kenya	25_Kenya	emm25.4_Kenya	Blood	iGAS	Seale A Emerg Infect Dis. 2016 Feb;22(2):224-32.
8898_2_62	M25l	378	emm25.4	M25	E3	E	ST735	159	1999	Kenya	25_Kenya	emm25.4_Kenya	Blood	iGAS	Seale A Emerg Infect Dis. 2016 Feb;22(2):224-32.
8898_3_39	M25m	378	emm25.4	M25	E3	E	ST222	159	2003	Kenya	25_Kenya	emm25.4_Kenya	Blood	Pneumonia/Respiratory	Seale A Emerg Infect Dis. 2016 Feb;22(2):224-32.
8898_3_64	M25n	106	emm25.1	M25	E3	E	ST746	276	2000	Kenya	25_Kenya	emm25.1_Kenya	skin, soft tissue infection	Deep soft tissue infection	Seale A Emerg Infect Dis. 2016 Feb;22(2):224-32.
11791_7_74	M26a	489	emm26.3	M26	M26	A-C	ST745	206	2000	Kenya	26_Kenya	emm26.3_Kenya	skin, soft tissue infection	Deep soft tissue infection	Seale A Emerg Infect Dis. 2016 Feb;22(2):224-32.
8898_1_72	M28g	109	emm28.0	M28	E4	E	ST763	188	2007	Kenya	28_Kenya	emm28.0_Kenya	skin, soft tissue infection	Deep soft tissue infection	Seale A Emerg Infect Dis. 2016 Feb;22(2):224-32.
8898_3_14	M28h	110	emm28.0	M28	E4	E	ST763	188	2001	Kenya	28_Kenya	emm28.0_Kenya	Blood	iGAS	Seale A Emerg Infect Dis. 2016 Feb;22(2):224-32.
8898_1_6	M30a	113	emm30.15	M30	A-C2	A-C	ST537	266	2008	Kenya	30_Kenya	emm30.15_Kenya	skin, soft tissue infection	Deep soft tissue infection	Seale A Emerg Infect Dis. 2016 Feb;22(2):224-32.
11791_7_78	M38a	490	emm38.1	M38	M38	NK	ST757	207	2000	Kenya	38_Kenya	emm38.1_Kenya	skin, soft tissue infection	Deep soft tissue infection	Seale A Emerg Infect Dis. 2016 Feb;22(2):224-32.
8898_1_63	M39h	491	emm39.4	M39	A-C4	A-C	ST236	99	2004	Kenya	39_Kenya	emm39.4_Kenya	skin, soft tissue infection	Deep soft tissue infection	Seale A Emerg Infect Dis. 2016 Feb;22(2):224-32.
8898_1_18	M42e	114	emm42.3	M42	E6	D	ST721	261	2010	Kenya	42_Kenya	emm42.3_Kenya	skin, soft tissue infection	Deep soft tissue infection	Seale A Emerg Infect Dis. 2016 Feb;22(2):224-32.
8849_2_88	M43a	30	emm43.1	M43	D4	D	ST770	185	1999	Kenya	43_Kenya	emm43.1_Kenya	skin, soft tissue infection	Deep soft tissue infection	Seale A Emerg Infect Dis. 2016 Feb;22(2):224-32.
8898_2_8	M43b	29	emm43.1	M43	D4	D	ST770	185	2001	Kenya	43_Kenya	emm43.1_Kenya	skin, soft tissue infection	Deep soft tissue infection	Seale A Emerg Infect Dis. 2016 Feb;22(2):224-32.
11822_8_28	M44b	58	emm44.0	M44	E3	E	ST178	12	2010	Kenya	44_Kenya	emm44.0_Kenya	Blood	Pneumonia/Respiratory	Seale A Emerg Infect Dis. 2016 Feb;22(2):224-32.
8849_2_18	M44g	58	emm44.0	M44	E3	E	ST178	12	2011	Kenya	44_Kenya	emm44.0_Kenya	skin, soft tissue infection	Deep soft tissue infection	Seale A Emerg Infect Dis. 2016 Feb;22(2):224-32.
8849_2_49	M44h	58	emm44.0	M44	E3	E	ST178	12	2004	Kenya	44_Kenya	emm44.0_Kenya	skin, soft tissue infection	Deep soft tissue infection	Seale A Emerg Infect Dis. 2016 Feb;22(2):224-32.
8849_2_61	M44i	273	emm44.0	M44	E3	E	ST178	12	2007	Kenya	44_Kenya	emm44.0_Kenya	skin, soft tissue infection	Deep soft tissue infection	Seale A Emerg Infect Dis. 2016 Feb;22(2):224-32.
8849_2_68	M44j	59	emm44.0	M44	E3	E	ST178	12	2011	Kenya	44_Kenya	emm44.0_Kenya	Blood	Pneumonia/Respiratory	Seale A Emerg Infect Dis. 2016 Feb;22(2):224-32.
8898_1_30	M44k	57	emm44.0	M44	E3	E	ST178	12	2007	Kenya	44_Kenya	emm44.0_Kenya	skin, soft tissue infection	Deep soft tissue infection	Seale A Emerg Infect Dis. 2016 Feb;22(2):224-32.
8898_1_32	M44l	58	emm44.0	M44	E3	E	ST178	12	2007	Kenya	44_Kenya	emm44.0_Kenya	skin, soft tissue infection	Deep soft tissue infection	Seale A Emerg Infect Dis. 2016 Feb;22(2):224-32.
8898_1_85	M44m	58	emm44.0	M44	E3	E	ST178	12	2006	Kenya	44_Kenya	emm44.0_Kenya	skin, soft tissue infection	Deep soft tissue infection	Seale A Emerg Infect Dis. 2016 Feb;22(2):224-32.
8898_2_52	M44n	58	emm44.0	M44	E3	E	ST178	12	1999	Kenya	44_Kenya	emm44.0_Kenya	Blood	Meningitis	Seale A Emerg Infect Dis. 2016 Feb;22(2):224-32.
8898_2_65	M44o	60	emm44.0	M44	E3	E	ST178	12	2002	Kenya	44_Kenya	emm44.0_Kenya	Blood	iGAS	Seale A Emerg Infect Dis. 2016 Feb;22(2):224-32.
8898_2_71	M44p	58	emm44.0	M44	E3	E	ST178	12	1999	Kenya	44_Kenya	emm44.0_Kenya	Blood	Pneumonia/Respiratory	Seale A Emerg Infect Dis. 2016 Feb;22(2):224-32.
8898_3_29	M44q	58	emm44.0	M44	E3	E	ST178	12	2004	Kenya	44_Kenya	emm44.0_Kenya	Blood	iGAS	Seale A Emerg Infect Dis. 2016 Feb;22(2):224-32.
8898_3_8	M44r	58	emm44.0	M44	E3	E	ST178	12	2001	Kenya	44_Kenya	emm44.0_Kenya	Blood	iGAS	Seale A Emerg Infect Dis. 2016 Feb;22(2):224-32.
8898_3_90	M44s	58	emm44.0	M44	E3	E	ST178	12	1999	Kenya	44_Kenya	emm44.0_Kenya	Blood	Meningitis	Seale A Emerg Infect Dis. 2016 Feb;22(2):224-32.
8898_3_93	M44t	58	emm44.0	M44	E3	E	ST178	12	2002	Kenya	44_Kenya	emm44.0_Kenya	Blood	Pneumonia/Respiratory	Seale A Emerg Infect Dis. 2016 Feb;22(2):224-32.
8849_2_75	M48a	119	emm48.0	M48	E6	E	ST278	259	2007	Kenya	48_Kenya	emm48.0_Kenya	skin, soft tissue infection	Deep soft tissue infection	Seale A Emerg Infect Dis. 2016 Feb;22(2):224-32.
8898_1_21	M49j	120	emm49.9	M49	E3	E	ST705	27	2009	Kenya	49_Kenya	emm49.9_Kenya	skin, soft tissue infection	Deep soft tissue infection	Seale A Emerg Infect Dis. 2016 Feb;22(2):224-32.
8898_1_55	M50a	343	emm50.3	M50	E2	E	ST217	129	2003	Kenya	50_Kenya	emm50.3_Kenya	skin, soft tissue infection	Deep soft tissue infection	Seale A Emerg Infect Dis. 2016 Feb;22(2):224-32.
8898_2_76	M50b	342	emm50.3	M50	E2	E	ST217	129	2003	Kenya	50_Kenya	emm50.3_Kenya	Blood	iGAS	Seale A Emerg Infect Dis. 2016 Feb;22(2):224-32.
8898_2_82	M50c	343	emm50.3	M50	E2	E	ST217	129	2002	Kenya	50_Kenya	emm50.3_Kenya	Blood	iGAS	Seale A Emerg Infect Dis. 2016 Feb;22(2):224-32.
8898_3_31	M50d	343	emm50.3	M50	E2	E	ST217	129	2003	Kenya	50_Kenya	emm50.3_Kenya	Blood	iGAS	Seale A Emerg Infect Dis. 2016 Feb;22(2):224-32.
8898_1_36	M53k	121	emm53.4	M53	D4	D	ST460	262	2008	Kenya	53_Kenya	emm53.4_Kenya	skin, soft tissue infection	Deep soft tissue infection	Seale A Emerg Infect Dis. 2016 Feb;22(2):224-32.
11791_7_80	M55a	528	emm55.0	M55	M55	A-C	ST248	44	2001	Kenya	55_Kenya	emm55.0_Kenya	skin, soft tissue infection	Deep soft tissue infection	Seale A Emerg Infect Dis. 2016 Feb;22(2):224-32.
8849_2_43	M55j	528	emm55.0	M55	M55	A-C	ST248	44	2010	Kenya	55_Kenya	emm55.0_Kenya	aspirate	ND	Seale A Emerg Infect Dis. 2016 Feb;22(2):224-32.
8849_2_86	M55k	525	emm55.0	M55	M55	A-C	ST232	44	2004	Kenya	55_Kenya	emm55.0_Kenya	Blood	iGAS	Seale A Emerg Infect Dis. 2016 Feb;22(2):224-32.
8898_1_20	M55l	529	emm55.0	M55	M55	A-C	ST248	44	2009	Kenya	55_Kenya	emm55.0_Kenya	skin, soft tissue infection	Deep soft tissue infection	Seale A Emerg Infect Dis. 2016 Feb;22(2):224-32.
8898_2_38	M55m	527	emm55.0	M55	M55	A-C	ST248	44	2005	Kenya	55_Kenya	emm55.0_Kenya	Blood	iGAS	Seale A Emerg Infect Dis. 2016 Feb;22(2):224-32.
8898_2_56	M55n	526	emm55.0	M55	M55	A-C	ST100	44	1998	Kenya	55_Kenya	emm55.0_Kenya	Blood	iGAS	Seale A Emerg Infect Dis. 2016 Feb;22(2):224-32.
8849_2_64	M56m	361	emm56.0	M56	D4	D	ST115	21	2006	Kenya	56_Kenya	emm56.0_Kenya	skin, soft tissue infection	Deep soft tissue infection	Seale A Emerg Infect Dis. 2016 Feb;22(2):224-32.
8849_2_71	M56n	362	emm56.0	M56	D4	D	ST115	21	2009	Kenya	56_Kenya	emm56.0_Kenya	skin, soft tissue infection	Deep soft tissue infection	Seale A Emerg Infect Dis. 2016 Feb;22(2):224-32.
8849_2_42	M57i	504	emm57.0	M57	M57	A-C	ST723	125	2010	Kenya	57_Kenya	emm57.0_Kenya	skin, soft tissue infection	Deep soft tissue infection	Seale A Emerg Infect Dis. 2016 Feb;22(2):224-32.
11822_8_23	M60a	399	emm60.7	M60	E1	E	ST700	137	2007	Kenya	60_Kenya	emm60.7_Kenya	sepsis (no localising source), stss	iGAS	Seale A Emerg Infect Dis. 2016 Feb;22(2):224-32.
8898_1_2	M60g	399	emm60.7	M60	E1	E	ST700	137	2008	Kenya	60_Kenya	emm60.7_Kenya	skin, soft tissue infection	Deep soft tissue infection	Seale A Emerg Infect Dis. 2016 Feb;22(2):224-32.
8898_1_4	M60h	399	emm60.7	M60	E1	E	ST700	137	2008	Kenya	60_Kenya	emm60.7_Kenya	skin, soft tissue infection	Deep soft tissue infection	Seale A Emerg Infect Dis. 2016 Feb;22(2):224-32.
8898_1_68	M60i	125	emm60.7	M60	E1	E	ST279	265	2007	Kenya	60_Kenya	emm60.7_Kenya	skin, soft tissue infection	Deep soft tissue infection	Seale A Emerg Infect Dis. 2016 Feb;22(2):224-32.
11791_7_87	M63a	401	emm63.5	M63	E6	E	ST764	136	2004	Kenya	63_Kenya	emm63.5_Kenya	Blood	iGAS	Seale A Emerg Infect Dis. 2016 Feb;22(2):224-32.
11822_8_18	M63b	400	emm63.5	M63	E6	E	ST764	136	2004	Kenya	63_Kenya	emm63.5_Kenya	Blood	Deep soft tissue infection	Seale A Emerg Infect Dis. 2016 Feb;22(2):224-32.
8898_3_23	M63g	401	emm63.5	M63	E6	E	ST764	136	2001	Kenya	63_Kenya	emm63.5_Kenya	Blood	iGAS	Seale A Emerg Infect Dis. 2016 Feb;22(2):224-32.
8898_3_89	M63h	126	emm63.5	M63	E6	E	ST274	279	2007	Kenya	63_Kenya	emm63.5_Kenya	Blood	Pneumonia/Respiratory	Seale A Emerg Infect Dis. 2016 Feb;22(2):224-32.
8849_2_10	M64a	175	emm64.3	M64	D4	D	ST223	91	2009	Kenya	64_Kenya	emm64.3_Kenya	Blood	Meningitis	Seale A Emerg Infect Dis. 2016 Feb;22(2):224-32.
8849_2_9	M64b	178	emm64.3	M64	D4	D	ST223	91	2009	Kenya	64_Kenya	emm64.3_Kenya	Blood	Meningitis	Seale A Emerg Infect Dis. 2016 Feb;22(2):224-32.
8898_1_60	M64c	177	emm64.3	M64	D4	D	ST223	91	2003	Kenya	64_Kenya	emm64.3_Kenya	skin, soft tissue infection	Deep soft tissue infection	Seale A Emerg Infect Dis. 2016 Feb;22(2):224-32.
8898_1_96	M64d	177	emm64.3	M64	D4	D	ST223	91	2011	Kenya	64_Kenya	emm64.3_Kenya	skin, soft tissue infection	Deep soft tissue infection	Seale A Emerg Infect Dis. 2016 Feb;22(2):224-32.
8898_2_54	M64e	176	emm64.3	M64	D4	D	ST223	91	2005	Kenya	64_Kenya	emm64.3_Kenya	Blood	iGAS	Seale A Emerg Infect Dis. 2016 Feb;22(2):224-32.
8898_3_84	M64f	179	emm64.3	M64	D4	D	ST223	91	2002	Kenya	64_Kenya	emm64.3_Kenya	Blood	iGAS	Seale A Emerg Infect Dis. 2016 Feb;22(2):224-32.
11791_7_71	M65a	33	emm65.0	M65	E6	E	ST716	112	1998	Kenya	65_Kenya	emm65.0_Kenya	Blood	Deep soft tissue infection	Seale A Emerg Infect Dis. 2016 Feb;22(2):224-32.
11791_7_73	M65b	316	emm65.5	M65	E6	E	ST215	96	2000	Kenya	65_Kenya	emm65.5_Kenya	skin, soft tissue infection	Deep soft tissue infection	Seale A Emerg Infect Dis. 2016 Feb;22(2):224-32.
11822_8_15	M65c	316	emm65.5	M65	E6	E	ST215	96	2003	Kenya	65_Kenya	emm65.5_Kenya	skin, soft tissue and Pneumonia	Deep soft tissue infection	Seale A Emerg Infect Dis. 2016 Feb;22(2):224-32.
11822_8_4	M65d	316	emm65.5	M65	E6	E	ST215	96	2001	Kenya	65_Kenya	emm65.5_Kenya	skin, soft tissue infection	Deep soft tissue infection	Seale A Emerg Infect Dis. 2016 Feb;22(2):224-32.
11822_8_7	M65e	316	emm65.5	M65	E6	E	ST215	96	2001	Kenya	65_Kenya	emm65.5_Kenya	skin, soft tissue infection	Deep soft tissue infection	Seale A Emerg Infect Dis. 2016 Feb;22(2):224-32.
8849_2_2	M65s	404	emm65.0	M65	E6	E	ST778	153	2005	Kenya	65_Kenya	emm65.0_Kenya	skin, soft tissue infection	Deep soft tissue infection	Seale A Emerg Infect Dis. 2016 Feb;22(2):224-32.
8898_1_22	M65t	34	emm65.0	M65	E6	E	ST716	112	2009	Kenya	65_Kenya	emm65.0_Kenya	skin, soft tissue infection	Deep soft tissue infection	Seale A Emerg Infect Dis. 2016 Feb;22(2):224-32.
8898_2_19	M65u	404	emm65.0	M65	E6	E	ST778	153	2002	Kenya	65_Kenya	emm65.0_Kenya	skin, soft tissue infection	Deep soft tissue infection	Seale A Emerg Infect Dis. 2016 Feb;22(2):224-32.
8898_2_28	M65v	404	emm65.0	M65	E6	E	ST778	153	2002	Kenya	65_Kenya	emm65.0_Kenya	skin, soft tissue infection	Deep soft tissue infection	Seale A Emerg Infect Dis. 2016 Feb;22(2):224-32.
8898_2_4	M65w	127	emm65.4	M65	E6	E	ST1031	20	2001	Kenya	65_Kenya	emm65.4_Kenya	skin, soft tissue infection	Deep soft tissue infection	Seale A Emerg Infect Dis. 2016 Feb;22(2):224-32.
8898_3_51	M65x	35	emm65.0	M65	E6	E	ST716	112	1999	Kenya	65_Kenya	emm65.0_Kenya	skin, soft tissue infection	Deep soft tissue infection	Seale A Emerg Infect Dis. 2016 Feb;22(2):224-32.
8898_3_52	M65y	36	emm65.0	M65	E6	E	ST716	112	1999	Kenya	65_Kenya	emm65.0_Kenya	skin, soft tissue infection	Deep soft tissue infection	Seale A Emerg Infect Dis. 2016 Feb;22(2):224-32.
8898_3_82	M65z	316	emm65.5	M65	E6	E	ST215	96	2001	Kenya	65_Kenya	emm65.5_Kenya	skin, soft tissue infection	Deep soft tissue infection	Seale A Emerg Infect Dis. 2016 Feb;22(2):224-32.
8849_2_23	M68c	138	emm68.8	M68	E2	E	ST726	256	2010	Kenya	68_Kenya	emm68.8_Kenya	skin, soft tissue infection	Deep soft tissue infection	Seale A Emerg Infect Dis. 2016 Feb;22(2):224-32.
8898_3_24	M70o	139	emm70.0	M70	D4	D	ST754	274	2000	Kenya	70_Kenya	emm70.0_Kenya	Blood	iGAS	Seale A Emerg Infect Dis. 2016 Feb;22(2):224-32.
8898_1_38	M73g	140	emm73.0	M73	E4	E	ST469	263	2008	Kenya	73_Kenya	emm73.0_Kenya	skin, soft tissue infection	Deep soft tissue infection	Seale A Emerg Infect Dis. 2016 Feb;22(2):224-32.
8849_2_45	M74g	151	emm74.0	M74	M74	D	ST732	126	2011	Kenya	74_Kenya	emm74.0_Kenya	aspirate	ND	Seale A Emerg Infect Dis. 2016 Feb;22(2):224-32.
8849_2_48	M74h	150	emm74.0	M74	M74	D	ST120	126	2011	Kenya	74_Kenya	emm74.0_Kenya	Blood	iGAS	Seale A Emerg Infect Dis. 2016 Feb;22(2):224-32.
8898_3_33	M74i	150	emm74.0	M74	M74	D	ST120	126	2001	Kenya	74_Kenya	emm74.0_Kenya	Blood	iGAS	Seale A Emerg Infect Dis. 2016 Feb;22(2):224-32.
8898_3_54	M74j	150	emm74.0	M74	M74	D	ST720	126	1999	Kenya	74_Kenya	emm74.0_Kenya	skin, soft tissue infection	Deep soft tissue infection	Seale A Emerg Infect Dis. 2016 Feb;22(2):224-32.
8849_2_47	M75k	208	emm75.1	M75	E6	E	ST704	72	2011	Kenya	75_Kenya	emm75.1_Kenya	Blood	iGAS	Seale A Emerg Infect Dis. 2016 Feb;22(2):224-32.
8898_1_61	M75l	212	emm75.1	M75	E6	E	ST578	187	2004	Kenya	75_Kenya	emm75.1_Kenya	skin, soft tissue infection	Deep soft tissue infection	Seale A Emerg Infect Dis. 2016 Feb;22(2):224-32.
8898_1_78	M75m	212	emm75.1	M75	E6	E	ST578	187	2006	Kenya	75_Kenya	emm75.1_Kenya	skin, soft tissue infection	Deep soft tissue infection	Seale A Emerg Infect Dis. 2016 Feb;22(2):224-32.
8898_1_8	M75n	207	emm75.1	M75	E6	E	ST704	72	2009	Kenya	75_Kenya	emm75.1_Kenya	skin, soft tissue infection	Deep soft tissue infection	Seale A Emerg Infect Dis. 2016 Feb;22(2):224-32.
8898_3_71	M75o	206	emm75.1	M75	E6	E	ST751	277	2000	Kenya	75_Kenya	emm75.1_Kenya	skin, soft tissue infection	Deep soft tissue infection	Seale A Emerg Infect Dis. 2016 Feb;22(2):224-32.
8849_2_35	M77l	194	emm77.0	M77	E4	E	ST747	106	2000	Kenya	77_Kenya	emm77.0_Kenya	skin, soft tissue infection	Deep soft tissue infection	Seale A Emerg Infect Dis. 2016 Feb;22(2):224-32.
8849_2_55	M77m	194	emm77.0	M77	E4	E	ST747	106	2005	Kenya	77_Kenya	emm77.0_Kenya	Blood	iGAS	Seale A Emerg Infect Dis. 2016 Feb;22(2):224-32.
8898_1_52	M77n	194	emm77.0	M77	E4	E	ST747	106	2007	Kenya	77_Kenya	emm77.0_Kenya	skin, soft tissue infection	Deep soft tissue infection	Seale A Emerg Infect Dis. 2016 Feb;22(2):224-32.
8898_3_5	M77o	195	emm77.0	M77	E4	E	ST747	106	2006	Kenya	77_Kenya	emm77.0_Kenya	Blood	iGAS	Seale A Emerg Infect Dis. 2016 Feb;22(2):224-32.
8898_3_67	M77p	194	emm77.0	M77	E4	E	ST747	106	2000	Kenya	77_Kenya	emm77.0_Kenya	skin, soft tissue infection	Deep soft tissue infection	Seale A Emerg Infect Dis. 2016 Feb;22(2):224-32.
8898_3_75	M77q	197	emm77.0	M77	E4	E	ST482	27	2000	Kenya	77_Kenya	emm77.0_Kenya	skin, soft tissue infection	Deep soft tissue infection	Seale A Emerg Infect Dis. 2016 Feb;22(2):224-32.
8898_3_91	M77r	196	emm77.0	M77	E4	E	ST218	27	2003	Kenya	77_Kenya	emm77.0_Kenya	Blood	iGAS	Seale A Emerg Infect Dis. 2016 Feb;22(2):224-32.
11791_7_84	M78a	43	emm78.5	M78	E1	E	ST255	166	2002	Kenya	78_Kenya	emm78.5_Kenya	Blood	Pneumonia/Respiratory	Seale A Emerg Infect Dis. 2016 Feb;22(2):224-32.
8898_2_60	M78d	43	emm78.5	M78	E1	E	ST255	166	2006	Kenya	78_Kenya	emm78.5_Kenya	CSF	Meningitis	Seale A Emerg Infect Dis. 2016 Feb;22(2):224-32.
11791_7_85	M79a	131	emm79.5	M79	E3	E	ST714	55	2004	Kenya	79_Kenya	emm79.5_Kenya	skin, soft tissue infection	Deep soft tissue infection	Seale A Emerg Infect Dis. 2016 Feb;22(2):224-32.
11822_8_19	M79b	130	emm79.5	M79	E3	E	ST714	55	2005	Kenya	79_Kenya	emm79.5_Kenya	skin, soft tissue infection	Deep soft tissue infection	Seale A Emerg Infect Dis. 2016 Feb;22(2):224-32.
8898_1_67	M79c	129	emm79.5	M79	E3	E	ST714	55	2007	Kenya	79_Kenya	emm79.5_Kenya	skin, soft tissue infection	Deep soft tissue infection	Seale A Emerg Infect Dis. 2016 Feb;22(2):224-32.
11791_7_93	M80b	317	emm80.0	M80	D4	D	ST715	61	2009	Kenya	80_Kenya	emm80.0_Kenya	skin, soft tissue and Pneumonia	Pneumonia/Respiratory	Seale A Emerg Infect Dis. 2016 Feb;22(2):224-32.
8849_2_19	M80e	318	emm80.0	M80	D4	D	ST729	61	2011	Kenya	80_Kenya	emm80.0_Kenya	skin, soft tissue infection	Deep soft tissue infection	Seale A Emerg Infect Dis. 2016 Feb;22(2):224-32.
8849_2_24	M80f	319	emm80.0	M80	D4	D	ST701	61	2011	Kenya	80_Kenya	emm80.0_Kenya	aspirate	ND	Seale A Emerg Infect Dis. 2016 Feb;22(2):224-32.
8898_1_45	M80g	318	emm80.0	M80	D4	D	ST701	61	2006	Kenya	80_Kenya	emm80.0_Kenya	skin, soft tissue infection	Deep soft tissue infection	Seale A Emerg Infect Dis. 2016 Feb;22(2):224-32.
8898_1_5	M80h	318	emm80.0	M80	D4	D	ST701	61	2008	Kenya	80_Kenya	emm80.0_Kenya	skin, soft tissue infection	Deep soft tissue infection	Seale A Emerg Infect Dis. 2016 Feb;22(2):224-32.
8898_1_64	M81i	408	emm81.2	M81	E6	D	ST766	157	2004	Kenya	81_Kenya	emm81.2_Kenya	skin, soft tissue infection	Deep soft tissue infection	Seale A Emerg Infect Dis. 2016 Feb;22(2):224-32.
8898_1_87	M81j	408	emm81.2	M81	E6	D	ST766	157	2009	Kenya	81_Kenya	emm81.2_Kenya	skin, soft tissue infection	Deep soft tissue infection	Seale A Emerg Infect Dis. 2016 Feb;22(2):224-32.
8898_2_10	M81k	408	emm81.2	M81	E6	D	ST766	157	2001	Kenya	81_Kenya	emm81.2_Kenya	skin, soft tissue infection	Deep soft tissue infection	Seale A Emerg Infect Dis. 2016 Feb;22(2):224-32.
8898_3_63	M81l	145	emm81.11	M81	E6	D	ST744	275	2000	Kenya	81_Kenya	emm81.11_Kenya	skin, soft tissue infection	Deep soft tissue infection	Seale A Emerg Infect Dis. 2016 Feb;22(2):224-32.
8898_1_69	M82k	411	emm82.5	M82	E3	E	ST257	130	2007	Kenya	82_Kenya	emm82.5_Kenya	skin, soft tissue infection	Deep soft tissue infection	Seale A Emerg Infect Dis. 2016 Feb;22(2):224-32.
8898_2_77	M82l	155	emm82.5	M82	E3	E	ST257	130	2002	Kenya	82_Kenya	emm82.5_Kenya	Blood	iGAS	Seale A Emerg Infect Dis. 2016 Feb;22(2):224-32.
8898_3_32	M82m	409	emm82.5	M82	E4	E	ST257	130	2003	Kenya	82_Kenya	emm82.5_Kenya	Blood	Pneumonia/Respiratory	Seale A Emerg Infect Dis. 2016 Feb;22(2):224-32.
8898_3_9	M82n	410	emm82.5	M82	E3	E	ST257	130	2006	Kenya	82_Kenya	emm82.5_Kenya	Blood	Pneumonia/Respiratory	Seale A Emerg Infect Dis. 2016 Feb;22(2):224-32.
11791_7_89	M83d	253	emm83.12	M83	D4	D	ST393	48	2005	Kenya	83_Kenya	emm83.12_Kenya	sepsis (no localising source)	iGAS	Seale A Emerg Infect Dis. 2016 Feb;22(2):224-32.
8849_2_54	M83e	252	emm83.12	M83	D4	D	ST393	48	2005	Kenya	83_Kenya	emm83.12_Kenya	skin, soft tissue infection	Deep soft tissue infection	Seale A Emerg Infect Dis. 2016 Feb;22(2):224-32.
8849_2_59	M83f	253	emm83.12	M83	D4	D	ST393	48	2007	Kenya	83_Kenya	emm83.12_Kenya	skin, soft tissue infection	Deep soft tissue infection	Seale A Emerg Infect Dis. 2016 Feb;22(2):224-32.
8898_1_33	M83g	253	emm83.12	M83	D4	D	ST393	48	2007	Kenya	83_Kenya	emm83.12_Kenya	skin, soft tissue infection	Deep soft tissue infection	Seale A Emerg Infect Dis. 2016 Feb;22(2):224-32.
8849_2_62	M84a	46	emm84.1	M84	E4	E	ST259	184	2007	Kenya	84_Kenya	emm84.1_Kenya	skin, soft tissue infection	Deep soft tissue infection	Seale A Emerg Infect Dis. 2016 Feb;22(2):224-32.
8898_1_49	M84b	46	emm84.1	M84	E4	E	ST259	184	2007	Kenya	84_Kenya	emm84.1_Kenya	skin, soft tissue infection	Deep soft tissue infection	Seale A Emerg Infect Dis. 2016 Feb;22(2):224-32.
8898_3_20	M84c	157	emm84.1	M84	E4	E	ST780	272	2002	Kenya	84_Kenya	emm84.1_Kenya	Blood	Pneumonia/Respiratory	Seale A Emerg Infect Dis. 2016 Feb;22(2):224-32.
8849_2_25	M85d	158	emm85.1	M85	E6	D	ST774	105	2009	Kenya	85_Kenya	emm85.1_Kenya	CSF	Meningitis	Seale A Emerg Infect Dis. 2016 Feb;22(2):224-32.
8849_2_26	M85e	159	emm85.1	M85	E6	D	ST709	105	2009	Kenya	85_Kenya	emm85.1_Kenya	CSF	Meningitis	Seale A Emerg Infect Dis. 2016 Feb;22(2):224-32.
8849_2_79	M85f	413	emm85.1	M85	E6	D	ST774	105	1999	Kenya	85_Kenya	emm85.1_Kenya	Blood	iGAS	Seale A Emerg Infect Dis. 2016 Feb;22(2):224-32.
8898_1_9	M85g	412	emm85.1	M85	E6	D	ST774	105	2009	Kenya	85_Kenya	emm85.1_Kenya	aspirate	ND	Seale A Emerg Infect Dis. 2016 Feb;22(2):224-32.
8898_3_35	M85h	413	emm85.1	M85	E6	D	ST774	105	2002	Kenya	85_Kenya	emm85.1_Kenya	Blood	iGAS	Seale A Emerg Infect Dis. 2016 Feb;22(2):224-32.
8849_2_58	M89i	52	emm89.8	M89	E4	E	ST772	127	2007	Kenya	89_Kenya	emm89.8_Kenya	skin, soft tissue infection	Deep soft tissue infection	Seale A Emerg Infect Dis. 2016 Feb;22(2):224-32.
8898_1_29	M89j	51	emm89.8	M89	E4	E	ST772	127	2007	Kenya	89_Kenya	emm89.8_Kenya	skin, soft tissue infection	Deep soft tissue infection	Seale A Emerg Infect Dis. 2016 Feb;22(2):224-32.
8898_2_51	M89k	164	emm89.8	M89	E4	E	ST245	127	2005	Kenya	89_Kenya	emm89.8_Kenya	Blood	iGAS	Seale A Emerg Infect Dis. 2016 Feb;22(2):224-32.
8898_3_6	M89l	339	emm89.8	M89	E4	E	ST772	127	2002	Kenya	89_Kenya	emm89.8_Kenya	Blood	iGAS	Seale A Emerg Infect Dis. 2016 Feb;22(2):224-32.
11791_7_82	M90a	223	emm90.5	M90	E2	E	ST708	68	2002	Kenya	90_Kenya	emm90.5_Kenya	sepsis (no localising source)	iGAS	Seale A Emerg Infect Dis. 2016 Feb;22(2):224-32.
11822_8_12	M90b	223	emm90.5	M90	E2	E	ST708	68	2002	Kenya	90_Kenya	emm90.5_Kenya	skin, soft tissue infection	Deep soft tissue infection	Seale A Emerg Infect Dis. 2016 Feb;22(2):224-32.
8849_2_50	M90i	223	emm90.5	M90	E2	E	ST708	68	2007	Kenya	90_Kenya	emm90.5_Kenya	Blood	Pneumonia/Respiratory	Seale A Emerg Infect Dis. 2016 Feb;22(2):224-32.
8849_2_67	M90j	223	emm90.5	M90	E2	E	ST734	68	2011	Kenya	90_Kenya	emm90.5_Kenya	skin, soft tissue infection	Deep soft tissue infection	Seale A Emerg Infect Dis. 2016 Feb;22(2):224-32.
8849_2_72	M90k	222	emm90.5	M90	E2	E	ST708	68	2007	Kenya	90_Kenya	emm90.5_Kenya	Blood	Pneumonia/Respiratory	Seale A Emerg Infect Dis. 2016 Feb;22(2):224-32.
8898_2_21	M90l	224	emm90.5	M90	E2	E	ST708	68	2002	Kenya	90_Kenya	emm90.5_Kenya	skin, soft tissue infection	Deep soft tissue infection	Seale A Emerg Infect Dis. 2016 Feb;22(2):224-32.
8898_2_46	M90m	223	emm90.5	M90	E2	E	ST708	68	2001	Kenya	90_Kenya	emm90.5_Kenya	Blood	iGAS	Seale A Emerg Infect Dis. 2016 Feb;22(2):224-32.
8898_2_75	M90n	223	emm90.5	M90	E2	E	ST708	68	1998	Kenya	90_Kenya	emm90.5_Kenya	Blood	iGAS	Seale A Emerg Infect Dis. 2016 Feb;22(2):224-32.
8898_1_66	M92f	354	emm92.0	M92	E2	E	ST674	93	2005	Kenya	92_Kenya	emm92.0_Kenya	skin, soft tissue infection	Deep soft tissue infection	Seale A Emerg Infect Dis. 2016 Feb;22(2):224-32.
8898_1_82	M92g	354	emm92.0	M92	E2	E	ST674	93	2006	Kenya	92_Kenya	emm92.0_Kenya	skin, soft tissue infection	Deep soft tissue infection	Seale A Emerg Infect Dis. 2016 Feb;22(2):224-32.
8898_1_83	M92h	354	emm92.0	M92	E2	E	ST674	93	2006	Kenya	92_Kenya	emm92.0_Kenya	skin, soft tissue infection	Deep soft tissue infection	Seale A Emerg Infect Dis. 2016 Feb;22(2):224-32.
8898_1_84	M92i	354	emm92.0	M92	E2	E	ST674	93	2006	Kenya	92_Kenya	emm92.0_Kenya	skin, soft tissue infection	Deep soft tissue infection	Seale A Emerg Infect Dis. 2016 Feb;22(2):224-32.
8898_3_56	M92j	53	emm92.1	M92	E2	E	ST727	192	1999	Kenya	92_Kenya	emm92.1_Kenya	skin, soft tissue infection	Deep soft tissue infection	Seale A Emerg Infect Dis. 2016 Feb;22(2):224-32.
8898_3_69	M92k	54	emm92.1	M92	E2	E	ST750	192	2000	Kenya	92_Kenya	emm92.1_Kenya	skin, soft tissue infection	Deep soft tissue infection	Seale A Emerg Infect Dis. 2016 Feb;22(2):224-32.
8849_2_51	M93e	418	emm93.6	M93	D4	D	ST613	97	2008	Kenya	93_Kenya	emm93.6_Kenya	skin, soft tissue infection	Deep soft tissue infection	Seale A Emerg Infect Dis. 2016 Feb;22(2):224-32.
8849_2_73	M93f	168	emm93.0	M93	D4	D	ST10	258	2010	Kenya	93_Kenya	emm93.0_Kenya	skin, soft tissue infection	Deep soft tissue infection	Seale A Emerg Infect Dis. 2016 Feb;22(2):224-32.
8898_1_41	M93g	417	emm93.6	M93	D4	D	ST613	97	2008	Kenya	93_Kenya	emm93.6_Kenya	skin, soft tissue infection	Deep soft tissue infection	Seale A Emerg Infect Dis. 2016 Feb;22(2):224-32.
8898_1_91	M93h	418	emm93.6	M93	D4	D	ST583	97	2008	Kenya	93_Kenya	emm93.6_Kenya	skin, soft tissue infection	Deep soft tissue infection	Seale A Emerg Infect Dis. 2016 Feb;22(2):224-32.
11791_7_83	M95a	169	emm95.0	M95	E2	D	ST712	135	2002	Kenya	95_Kenya	emm95.0_Kenya	Blood	Pneumonia/Respiratory	Seale A Emerg Infect Dis. 2016 Feb;22(2):224-32.
8898_3_49	M95c	170	emm95.0	M95	M95	D	ST712	135	1998	Kenya	95_Kenya	emm95.0_Kenya	skin, soft tissue infection	Deep soft tissue infection	Seale A Emerg Infect Dis. 2016 Feb;22(2):224-32.
8898_1_48	M97f	292	emm97.1	M97	D5	D	ST283	41	2007	Kenya	97_Kenya	emm97.1_Kenya	skin, soft tissue infection	Deep soft tissue infection	Seale A Emerg Infect Dis. 2016 Feb;22(2):224-32.
8898_1_70	M97g	291	emm97.1	M97	D5	D	ST283	41	2007	Kenya	97_Kenya	emm97.1_Kenya	skin, soft tissue infection	Deep soft tissue infection	Seale A Emerg Infect Dis. 2016 Feb;22(2):224-32.
8898_3_78	M97h	289	emm97.1	M97	D5	D	ST756	79	2000	Kenya	97_Kenya	emm97.1_Kenya	skin, soft tissue infection	Deep soft tissue infection	Seale A Emerg Infect Dis. 2016 Feb;22(2):224-32.
8898_3_19	M98e	359	emm98.3	M98	D4	D	ST136	167	2003	Kenya	98_Kenya	emm98.3_Kenya	Blood	Pneumonia/Respiratory	Seale A Emerg Infect Dis. 2016 Feb;22(2):224-32.
8849_2_40	M99d	240	emm99.5	M99	E6	D	ST781	60	2010	Kenya	99_Kenya	emm99.5_Kenya	Blood	iGAS	Seale A Emerg Infect Dis. 2016 Feb;22(2):224-32.
8898_1_23	M99e	240	emm99.5	M99	E6	D	ST781	60	2003	Kenya	99_Kenya	emm99.5_Kenya	skin, soft tissue infection	Deep soft tissue infection	Seale A Emerg Infect Dis. 2016 Feb;22(2):224-32.
8898_2_36	M99f	240	emm99.5	M99	E6	D	ST779	60	2002	Kenya	99_Kenya	emm99.5_Kenya	Blood	iGAS	Seale A Emerg Infect Dis. 2016 Feb;22(2):224-32.
8898_2_83	M99g	241	emm99.5	M99	E6	D	ST781	60	2002	Kenya	99_Kenya	emm99.5_Kenya	Blood	Pneumonia/Respiratory	Seale A Emerg Infect Dis. 2016 Feb;22(2):224-32.
8898_3_2	M99h	238	emm99.5	M99	E6	D	ST781	60	2001	Kenya	99_Kenya	emm99.5_Kenya	skin, soft tissue infection	Deep soft tissue infection	Seale A Emerg Infect Dis. 2016 Feb;22(2):224-32.
8898_3_36	M99i	239	emm99.5	M99	E6	D	ST781	60	2002	Kenya	99_Kenya	emm99.5_Kenya	Blood	Pneumonia/Respiratory	Seale A Emerg Infect Dis. 2016 Feb;22(2):224-32.
8849_2_33	M100i	355	emm100.2	M100	D2	D	ST773	124	2009	Kenya	100_Kenya	emm100.2_Kenya	skin, soft tissue infection	Deep soft tissue infection	Seale A Emerg Infect Dis. 2016 Feb;22(2):224-32.
8898_3_45	M100j	356	emm100.2	M100	D2	D	ST773	124	2001	Kenya	100_Kenya	emm100.2_Kenya	Blood	iGAS	Seale A Emerg Infect Dis. 2016 Feb;22(2):224-32.
8898_3_65	M100k	356	emm100.2	M100	D2	D	ST773	124	2002	Kenya	100_Kenya	emm100.2_Kenya	skin, soft tissue infection	Deep soft tissue infection	Seale A Emerg Infect Dis. 2016 Feb;22(2):224-32.
11822_8_17	M103a	249	emm103.0	M103	E3	E	ST233	83	2004	Kenya	103_Kenya	emm103.0_Kenya	Meningitis, Pneumonia	Meningitis	Seale A Emerg Infect Dis. 2016 Feb;22(2):224-32.
8849_2_46	M103h	249	emm103.0	M103	E3	E	ST733	83	2011	Kenya	103_Kenya	emm103.0_Kenya	skin, soft tissue infection	Deep soft tissue infection	Seale A Emerg Infect Dis. 2016 Feb;22(2):224-32.
8898_2_23	M103i	250	emm103.0	M103	E3	E	ST233	83	2003	Kenya	103_Kenya	emm103.0_Kenya	skin, soft tissue infection	Deep soft tissue infection	Seale A Emerg Infect Dis. 2016 Feb;22(2):224-32.
8898_2_24	M103j	249	emm103.0	M103	E3	E	ST233	83	2003	Kenya	103_Kenya	emm103.0_Kenya	skin, soft tissue infection	Deep soft tissue infection	Seale A Emerg Infect Dis. 2016 Feb;22(2):224-32.
8898_3_17	M103k	251	emm103.0	M103	E3	E	ST233	83	2003	Kenya	103_Kenya	emm103.0_Kenya	Blood	iGAS	Seale A Emerg Infect Dis. 2016 Feb;22(2):224-32.
8898_3_87	M103l	249	emm103.0	M103	E3	E	ST233	83	2004	Kenya	103_Kenya	emm103.0_Kenya	CSF	Meningitis	Seale A Emerg Infect Dis. 2016 Feb;22(2):224-32.
8849_2_36	M109b	321	emm109.1	M109	E4	E	ST718	107	2000	Kenya	109_Kenya	emm109.1_Kenya	skin, soft tissue infection	Deep soft tissue infection	Seale A Emerg Infect Dis. 2016 Feb;22(2):224-32.
8849_2_63	M109c	322	emm109.1	M109	E4	E	ST718	107	2007	Kenya	109_Kenya	emm109.1_Kenya	skin, soft tissue infection	Deep soft tissue infection	Seale A Emerg Infect Dis. 2016 Feb;22(2):224-32.
8849_2_66	M109d	322	emm109.1	M109	E4	E	ST718	107	2000	Kenya	109_Kenya	emm109.1_Kenya	skin, soft tissue infection	Deep soft tissue infection	Seale A Emerg Infect Dis. 2016 Feb;22(2):224-32.
8849_2_74	M109e	322	emm109.1	M109	E4	E	ST718	107	2010	Kenya	109_Kenya	emm109.1_Kenya	skin, soft tissue infection	Deep soft tissue infection	Seale A Emerg Infect Dis. 2016 Feb;22(2):224-32.
8898_2_55	M110f	63	emm110.0	M110	E2	E	ST767	270	2001	Kenya	110_Kenya	emm110.0_Kenya	Blood	iGAS	Seale A Emerg Infect Dis. 2016 Feb;22(2):224-32.
11822_8_27	M111a	325	emm111.2	M111	M111	D	ST737	114	2010	Kenya	111_Kenya	emm111.2_Kenya	skin, soft tissue infection	Deep soft tissue infection	Seale A Emerg Infect Dis. 2016 Feb;22(2):224-32.
8849_2_52	M111b	324	emm111.2	M111	M111	D	ST737	114	2004	Kenya	111_Kenya	emm111.2_Kenya	skin, soft tissue infection	Deep soft tissue infection	Seale A Emerg Infect Dis. 2016 Feb;22(2):224-32.
8849_2_65	M111c	325	emm111.2	M111	M111	D	ST737	114	2011	Kenya	111_Kenya	emm111.2_Kenya	skin, soft tissue infection	Deep soft tissue infection	Seale A Emerg Infect Dis. 2016 Feb;22(2):224-32.
8898_1_81	M111d	323	emm111.2	M111	M111	D	ST256	114	2006	Kenya	111_Kenya	emm111.2_Kenya	skin, soft tissue infection	Deep soft tissue infection	Seale A Emerg Infect Dis. 2016 Feb;22(2):224-32.
8898_2_37	M111e	64	emm111.1	M111	M111	D	ST496	190	2006	Kenya	111_Kenya	emm111.1_Kenya	Blood	iGAS	Seale A Emerg Infect Dis. 2016 Feb;22(2):224-32.
8849_2_8	M112f	327	emm112.5	M112	E4	E	ST777	128	2010	Kenya	112_Kenya	emm112.5_Kenya	Blood	iGAS	Seale A Emerg Infect Dis. 2016 Feb;22(2):224-32.
8849_2_89	M112g	326	emm112.5	M112	E4	E	ST246	128	2005	Kenya	112_Kenya	emm112.5_Kenya	Blood	iGAS	Seale A Emerg Infect Dis. 2016 Feb;22(2):224-32.
8898_2_73	M112h	327	emm112.5	M112	E4	E	ST777	128	2002	Kenya	112_Kenya	emm112.5_Kenya	Blood	Pneumonia/Respiratory	Seale A Emerg Infect Dis. 2016 Feb;22(2):224-32.
8898_3_26	M112i	328	emm112.5	M112	E4	E	ST777	128	2002	Kenya	112_Kenya	emm112.5_Kenya	Blood	Meningitis	Seale A Emerg Infect Dis. 2016 Feb;22(2):224-32.
8898_1_37	M114d	425	emm114.5	M114	E4	E	ST220	156	2008	Kenya	114_Kenya	emm114.5_Kenya	Blood	Pneumonia/Respiratory	Seale A Emerg Infect Dis. 2016 Feb;22(2):224-32.
8898_1_59	M114e	424	emm114.5	M114	E4	E	ST220	156	2003	Kenya	114_Kenya	emm114.5_Kenya	skin, soft tissue infection	Deep soft tissue infection	Seale A Emerg Infect Dis. 2016 Feb;22(2):224-32.
8898_2_53	M116c	68	emm116.2	M116	D4	D	ST702	269	1998	Kenya	116_Kenya	emm116.2_Kenya	Blood	iGAS	Seale A Emerg Infect Dis. 2016 Feb;22(2):224-32.
8849_2_38	M118a	358	emm118.2	M118	E3	E	ST725	155	2010	Kenya	118_Kenya	emm118.2_Kenya	skin, soft tissue infection	Deep soft tissue infection	Seale A Emerg Infect Dis. 2016 Feb;22(2):224-32.
8898_1_54	M118b	358	emm118.2	M118	E3	E	ST752	155	2003	Kenya	118_Kenya	emm118.2_Kenya	skin, soft tissue infection	Deep soft tissue infection	Seale A Emerg Infect Dis. 2016 Feb;22(2):224-32.
8898_3_72	M118c	358	emm118.2	M118	E3	E	ST752	155	2000	Kenya	118_Kenya	emm118.2_Kenya	skin, soft tissue infection	Deep soft tissue infection	Seale A Emerg Infect Dis. 2016 Feb;22(2):224-32.
11822_8_13	M119a	230	emm119.2	M119	D4	D	ST239	41	2003	Kenya	119_Kenya	emm119.2_Kenya	skin, soft tissue infection	Deep soft tissue infection	Seale A Emerg Infect Dis. 2016 Feb;22(2):224-32.
8898_2_70	M119b	231	emm119.2	M119	D4	D	ST239	41	2009	Kenya	119_Kenya	emm119.2_Kenya	urine	Genital	Seale A Emerg Infect Dis. 2016 Feb;22(2):224-32.
8898_3_3	M119c	229	emm119.2	M119	D4	D	ST239	41	2004	Kenya	119_Kenya	emm119.2_Kenya	Blood	Pneumonia/Respiratory	Seale A Emerg Infect Dis. 2016 Feb;22(2):224-32.
8849_2_60	M121a	81	emm121.0	M121	D4	D	ST262	257	2007	Kenya	121_Kenya	emm121.0_Kenya	skin, soft tissue infection	Deep soft tissue infection	Seale A Emerg Infect Dis. 2016 Feb;22(2):224-32.
8898_1_95	M122b	366	emm122.0	M122	M122	NK	ST200	158	2006	Kenya	122_Kenya	emm122.0_Kenya	skin, soft tissue infection	Deep soft tissue infection	Seale A Emerg Infect Dis. 2016 Feb;22(2):224-32.
8898_3_30	M122c	366	emm122.0	M122	M122	NK	ST200	158	1998	Kenya	122_Kenya	emm122.0_Kenya	Blood	iGAS	Seale A Emerg Infect Dis. 2016 Feb;22(2):224-32.
8849_2_14	M124e	430	emm124.2	M124	E4	E	ST231	81	2010	Kenya	124_Kenya	emm124.2_Kenya	Blood	Pneumonia/Respiratory	Seale A Emerg Infect Dis. 2016 Feb;22(2):224-32.
8849_2_6	M124f	295	emm124.2	M124	E4	E	ST280	81	2007	Kenya	124_Kenya	emm124.2_Kenya	skin, soft tissue infection	Deep soft tissue infection	Seale A Emerg Infect Dis. 2016 Feb;22(2):224-32.
8898_1_14	M124g	429	emm124.2	M124	E4	E	ST231	81	2009	Kenya	124_Kenya	emm124.2_Kenya	skin, soft tissue infection	Deep soft tissue infection	Seale A Emerg Infect Dis. 2016 Feb;22(2):224-32.
8898_1_27	M124h	294	emm124.2	M124	E4	E	ST231	81	2006	Kenya	124_Kenya	emm124.2_Kenya	skin, soft tissue infection	Deep soft tissue infection	Seale A Emerg Infect Dis. 2016 Feb;22(2):224-32.
8898_1_31	M124i	293	emm124.2	M124	E4	E	ST280	81	2007	Kenya	124_Kenya	emm124.2_Kenya	skin, soft tissue infection	Deep soft tissue infection	Seale A Emerg Infect Dis. 2016 Feb;22(2):224-32.
8898_2_67	M124j	294	emm124.2	M124	E4	E	ST231	81	2004	Kenya	124_Kenya	emm124.2_Kenya	Blood	iGAS	Seale A Emerg Infect Dis. 2016 Feb;22(2):224-32.
8898_3_58	M124k	296	emm124.2	M124	E4	E	ST736	81	1999	Kenya	124_Kenya	emm124.2_Kenya	skin, soft tissue infection	Deep soft tissue infection	Seale A Emerg Infect Dis. 2016 Feb;22(2):224-32.
8898_2_48	M147a	368	emm147.0	M147	NK	NK	ST741	48	1999	Kenya	147_Kenya	emm147.0_Kenya	Blood	iGAS	Seale A Emerg Infect Dis. 2016 Feb;22(2):224-32.
8898_3_70	M147b	367	emm147.0	M147	NK	NK	ST753	48	2000	Kenya	147_Kenya	emm147.0_Kenya	skin, soft tissue infection	Deep soft tissue infection	Seale A Emerg Infect Dis. 2016 Feb;22(2):224-32.
8898_3_73	M147c	369	emm147.0	M147	NK	NK	ST753	48	2000	Kenya	147_Kenya	emm147.0_Kenya	skin, soft tissue infection	Deep soft tissue infection	Seale A Emerg Infect Dis. 2016 Feb;22(2):224-32.
11822_8_16	M162a	254	emm162.1	M162	NK	NK	ST412	168	2003	Kenya	162_Kenya	emm162.1_Kenya	skin, soft tissue and Pneumonia	Pneumonia/Respiratory	Seale A Emerg Infect Dis. 2016 Feb;22(2):224-32.
8898_1_34	M162b	254	emm162.1	M162	NK	NK	ST412	168	2008	Kenya	162_Kenya	emm162.1_Kenya	Blood	iGAS	Seale A Emerg Infect Dis. 2016 Feb;22(2):224-32.
8898_1_42	M165b	370	emm165.0	M165	E1	E	ST768	104	2008	Kenya	165_Kenya	emm165.0_Kenya	skin, soft tissue infection	Deep soft tissue infection	Seale A Emerg Infect Dis. 2016 Feb;22(2):224-32.
8898_1_71	M165c	370	emm165.0	M165	E1	E	ST768	104	2007	Kenya	165_Kenya	emm165.0_Kenya	skin, soft tissue infection	Deep soft tissue infection	Seale A Emerg Infect Dis. 2016 Feb;22(2):224-32.
8898_2_40	M165d	85	emm165.0	M165	E1	E	ST762	268	2001	Kenya	165_Kenya	emm165.0_Kenya	Blood	iGAS	Seale A Emerg Infect Dis. 2016 Feb;22(2):224-32.
8898_2_7	M165e	370	emm165.0	M165	E1	E	ST768	104	2001	Kenya	165_Kenya	emm165.0_Kenya	swab	ASPGN	Seale A Emerg Infect Dis. 2016 Feb;22(2):224-32.
8898_1_24	M169r	298	emm169.1	M169	E4	E	ST226	108	2004	Kenya	169_Kenya	emm169.1_Kenya	skin, soft tissue infection	Deep soft tissue infection	Seale A Emerg Infect Dis. 2016 Feb;22(2):224-32.
8898_1_58	M169s	297	emm169.1	M169	E4	E	ST238	108	2003	Kenya	169_Kenya	emm169.1_Kenya	skin, soft tissue infection	Deep soft tissue infection	Seale A Emerg Infect Dis. 2016 Feb;22(2):224-32.
8898_3_48	M169t	297	emm169.1	M169	E4	E	ST238	108	2003	Kenya	169_Kenya	emm169.1_Kenya	skin, soft tissue infection	Deep soft tissue infection	Seale A Emerg Infect Dis. 2016 Feb;22(2):224-32.
8898_3_61	M169u	297	emm169.1	M169	E4	E	ST238	108	2004	Kenya	169_Kenya	emm169.1_Kenya	Blood	iGAS	Seale A Emerg Infect Dis. 2016 Feb;22(2):224-32.
8898_3_94	M169v	297	emm169.1	M169	E4	E	ST238	108	2004	Kenya	169_Kenya	emm169.1_Kenya	Blood	iGAS	Seale A Emerg Infect Dis. 2016 Feb;22(2):224-32.
11791_7_79	M177a	432	emm177.0	M177	E6	E	ST758	165	2001	Kenya	177_Kenya	emm177.0_Kenya	skin, soft tissue infection	Deep soft tissue infection	Seale A Emerg Infect Dis. 2016 Feb;22(2):224-32.
8849_2_85	M177b	432	emm177.0	M177	E6	E	ST758	165	2000	Kenya	177_Kenya	emm177.0_Kenya	skin, soft tissue infection	Deep soft tissue infection	Seale A Emerg Infect Dis. 2016 Feb;22(2):224-32.
8898_3_21	M177c	86	emm177.0	M177	E6	E	ST743	273	2000	Kenya	177_Kenya	emm177.0_Kenya	Blood	Pneumonia/Respiratory	Seale A Emerg Infect Dis. 2016 Feb;22(2):224-32.
11822_8_29	M179a	183	emm179.0	M179	M179	NK	ST619	62	2011	Kenya	179_Kenya	emm179.0_Kenya	sepsis (no localising source)	iGAS	Seale A Emerg Infect Dis. 2016 Feb;22(2):224-32.
8849_2_20	M179b	180	emm179.0	M179	M179	NK	ST619	62	2011	Kenya	179_Kenya	emm179.0_Kenya	skin, soft tissue infection	Deep soft tissue infection	Seale A Emerg Infect Dis. 2016 Feb;22(2):224-32.
8849_2_78	M179c	180	emm179.0	M179	M179	NK	ST619	62	1998	Kenya	179_Kenya	emm179.0_Kenya	skin, soft tissue infection	Deep soft tissue infection	Seale A Emerg Infect Dis. 2016 Feb;22(2):224-32.
8898_1_43	M179d	181	emm179.0	M179	M179	NK	ST619	62	2008	Kenya	179_Kenya	emm179.0_Kenya	CSF	Meningitis	Seale A Emerg Infect Dis. 2016 Feb;22(2):224-32.
8898_1_44	M179e	181	emm179.0	M179	M179	NK	ST619	62	2008	Kenya	179_Kenya	emm179.0_Kenya	CSF	Meningitis	Seale A Emerg Infect Dis. 2016 Feb;22(2):224-32.
8898_3_37	M179f	180	emm179.0	M179	M179	NK	ST619	62	2001	Kenya	179_Kenya	emm179.0_Kenya	Blood	Pneumonia/Respiratory	Seale A Emerg Infect Dis. 2016 Feb;22(2):224-32.
8898_3_83	M179g	180	emm179.0	M179	M179	NK	ST619	62	1999	Kenya	179_Kenya	emm179.0_Kenya	Blood	iGAS	Seale A Emerg Infect Dis. 2016 Feb;22(2):224-32.
8898_3_92	M179h	180	emm179.0	M179	M179	NK	ST619	62	2004	Kenya	179_Kenya	emm179.0_Kenya	Blood	iGAS	Seale A Emerg Infect Dis. 2016 Feb;22(2):224-32.
8898_3_95	M182a	237	emm182.1	M182	E6	E	ST229	60	2002	Kenya	182_Kenya	emm182.1_Kenya	Blood	Pneumonia/Respiratory	Seale A Emerg Infect Dis. 2016 Feb;22(2):224-32.
11791_7_86	M183b	134	emm183.2	M183	E3	E	ST761	55	2004	Kenya	183_Kenya	emm183.2_Kenya	skin, soft tissue infection	Deep soft tissue infection	Seale A Emerg Infect Dis. 2016 Feb;22(2):224-32.
8898_1_53	M183f	133	emm183.2	M183	E3	E	ST761	55	2003	Kenya	183_Kenya	emm183.2_Kenya	skin, soft tissue infection	Deep soft tissue infection	Seale A Emerg Infect Dis. 2016 Feb;22(2):224-32.
8898_1_62	M183g	132	emm183.2	M183	E3	E	ST219	55	2004	Kenya	183_Kenya	emm183.2_Kenya	skin, soft tissue infection	Deep soft tissue infection	Seale A Emerg Infect Dis. 2016 Feb;22(2):224-32.
8898_2_15	M183h	134	emm183.2	M183	E3	E	ST761	55	2001	Kenya	183_Kenya	emm183.2_Kenya	skin, soft tissue infection	Deep soft tissue infection	Seale A Emerg Infect Dis. 2016 Feb;22(2):224-32.
8898_2_31	M183i	132	emm183.2	M183	E3	E	ST219	55	2003	Kenya	183_Kenya	emm183.2_Kenya	Blood	iGAS	Seale A Emerg Infect Dis. 2016 Feb;22(2):224-32.
8898_2_59	M183j	130	emm183.2	M183	E3	E	ST714	55	1998	Kenya	183_Kenya	emm183.2_Kenya	Blood	iGAS	Seale A Emerg Infect Dis. 2016 Feb;22(2):224-32.
8898_2_78	M183k	135	emm183.2	M183	E3	E	ST234	55	2004	Kenya	183_Kenya	emm183.2_Kenya	Blood	Pneumonia/Respiratory	Seale A Emerg Infect Dis. 2016 Feb;22(2):224-32.
8898_2_3	M186a	87	emm186.1	M186	D4	D	ST262	267	2001	Kenya	186_Kenya	emm186.1_Kenya	skin, soft tissue infection	Deep soft tissue infection	Seale A Emerg Infect Dis. 2016 Feb;22(2):224-32.
8849_2_37	M192d	94	emm192.0	M192	D4	D	ST724	21	2010	Kenya	192_Kenya	emm192.0_Kenya	Blood	iGAS	Seale A Emerg Infect Dis. 2016 Feb;22(2):224-32.
8898_2_66	M192e	95	emm192.0	M192	D4	D	ST261	21	2004	Kenya	192_Kenya	emm192.0_Kenya	Blood	Pneumonia/Respiratory	Seale A Emerg Infect Dis. 2016 Feb;22(2):224-32.
8898_1_17	M208a	97	emm208.0	M208	D4	D	ST719	260	2010	Kenya	208_Kenya	emm208.0_Kenya	aspirate	ND	Seale A Emerg Infect Dis. 2016 Feb;22(2):224-32.
11791_7_91	M209a	335	emm209.0	M209	E3	E	ST260	113	2007	Kenya	209_Kenya	emm209.0_Kenya	skin, soft tissue infection	Deep soft tissue infection	Seale A Emerg Infect Dis. 2016 Feb;22(2):224-32.
8898_1_39	M209b	334	emm209.0	M209	E3	E	ST260	113	2008	Kenya	209_Kenya	emm209.0_Kenya	Blood	iGAS	Seale A Emerg Infect Dis. 2016 Feb;22(2):224-32.
8898_1_46	M209c	333	emm209.0	M209	E3	E	ST260	113	2007	Kenya	209_Kenya	emm209.0_Kenya	skin, soft tissue infection	Deep soft tissue infection	Seale A Emerg Infect Dis. 2016 Feb;22(2):224-32.
8898_1_50	M209d	336	emm209.0	M209	E3	E	ST260	113	2007	Kenya	209_Kenya	emm209.0_Kenya	skin, soft tissue infection	Deep soft tissue infection	Seale A Emerg Infect Dis. 2016 Feb;22(2):224-32.
8898_3_53	M209e	20	emm209.1	M209	E3	E	ST717	191	1999	Kenya	209_Kenya	emm209.1_Kenya	Blood	iGAS	Seale A Emerg Infect Dis. 2016 Feb;22(2):224-32.
8898_3_68	M209f	20	emm209.1	M209	E3	E	ST749	191	2000	Kenya	209_Kenya	emm209.1_Kenya	skin, soft tissue infection	Deep soft tissue infection	Seale A Emerg Infect Dis. 2016 Feb;22(2):224-32.
11791_7_75	M217a	371	emm217.0	M217	D3	D	ST728	133	2000	Kenya	217_Kenya	emm217.0_Kenya	sepsis (no localising source)	iGAS	Seale A Emerg Infect Dis. 2016 Feb;22(2):224-32.
11822_8_5	M217b	371	emm217.0	M217	D3	D	ST728	133	2001	Kenya	217_Kenya	emm217.0_Kenya	skin, soft tissue infection	Deep soft tissue infection	Seale A Emerg Infect Dis. 2016 Feb;22(2):224-32.
8849_2_21	M217d	371	emm217.0	M217	D3	D	ST728	133	2011	Kenya	217_Kenya	emm217.0_Kenya	skin, soft tissue infection	Deep soft tissue infection	Seale A Emerg Infect Dis. 2016 Feb;22(2):224-32.
11822_8_20	M218a	227	emm218.1	M218	M218	NK	ST292	41	2005	Kenya	218_Kenya	emm218.1_Kenya	skin, soft tissue infection	Deep soft tissue infection	Seale A Emerg Infect Dis. 2016 Feb;22(2):224-32.
8898_2_35	M218c	232	emm218.1	M218	M218	NK	ST292	41	2003	Kenya	218_Kenya	emm218.1_Kenya	Blood	ASPGN	Seale A Emerg Infect Dis. 2016 Feb;22(2):224-32.
8898_3_96	M218d	228	emm218.1	M218	M218	NK	ST292	41	2000	Kenya	218_Kenya	emm218.1_Kenya	Blood	iGAS	Seale A Emerg Infect Dis. 2016 Feb;22(2):224-32.
11822_8_14	M223a	21	emm223.0	M223	D4	D	ST613	97	2003	Kenya	223_Kenya	emm223.0_Kenya	skin, soft tissue infection	Deep soft tissue infection	Seale A Emerg Infect Dis. 2016 Feb;22(2):224-32.
8898_3_25	M223b	22	emm223.0	M223	D4	D	ST536	97	2005	Kenya	223_Kenya	emm223.0_Kenya	Blood	Pneumonia/Respiratory	Seale A Emerg Infect Dis. 2016 Feb;22(2):224-32.
8898_1_12	M224a	23	emm224.1	M224	D4	D	ST707	186	2009	Kenya	224_Kenya	emm224.1_Kenya	skin, soft tissue infection	Deep soft tissue infection	Seale A Emerg Infect Dis. 2016 Feb;22(2):224-32.
8898_1_19	M224b	24	emm224.1	M224	D4	D	ST707	186	2009	Kenya	224_Kenya	emm224.1_Kenya	skin, soft tissue infection	Deep soft tissue infection	Seale A Emerg Infect Dis. 2016 Feb;22(2):224-32.
11791_7_94	M225a	299	emm225.0	M225	D4	D	ST262	167	2011	Kenya	225_Kenya	emm225.0_Kenya	skin, soft tissue infection	Deep soft tissue infection	Seale A Emerg Infect Dis. 2016 Feb;22(2):224-32.
11822_8_25	M229a	461	emm229.0	M229	A-C4	A-C	ST703	169	2009	Kenya	229_Kenya	emm229.0_Kenya	skin, soft tissue and Pneumonia	Deep soft tissue infection	Seale A Emerg Infect Dis. 2016 Feb;22(2):224-32.
8898_1_7	M229c	462	emm229.0	M229	A-C4	A-C	ST703	169	2008	Kenya	229_Kenya	emm229.0_Kenya	skin, soft tissue infection	Deep soft tissue infection	Seale A Emerg Infect Dis. 2016 Feb;22(2):224-32.
8898_2_34	M230d	100	emm230.1	M230	D4	D	ST755	109	2003	Kenya	230_Kenya	emm230.1_Kenya	Blood	Pneumonia/Respiratory	Seale A Emerg Infect Dis. 2016 Feb;22(2):224-32.
8898_2_79	M230e	337	emm230.1	M230	D4	D	ST755	109	2000	Kenya	230_Kenya	emm230.1_Kenya	Blood	iGAS	Seale A Emerg Infect Dis. 2016 Feb;22(2):224-32.
8898_3_55	M230f	337	emm230.1	M230	D4	D	ST755	109	1999	Kenya	230_Kenya	emm230.1_Kenya	skin, soft tissue infection	Deep soft tissue infection	Seale A Emerg Infect Dis. 2016 Feb;22(2):224-32.
8898_3_57	M230g	337	emm230.1	M230	D4	D	ST755	109	1999	Kenya	230_Kenya	emm230.1_Kenya	skin, soft tissue infection	Deep soft tissue infection	Seale A Emerg Infect Dis. 2016 Feb;22(2):224-32.
8898_3_77	M230h	337	emm230.1	M230	D4	D	ST755	109	2000	Kenya	230_Kenya	emm230.1_Kenya	skin, soft tissue infection	Deep soft tissue infection	Seale A Emerg Infect Dis. 2016 Feb;22(2):224-32.
8898_1_40	M238d	456	emm238.1	M238	A-C3	A-C	ST713	125	2008	Kenya	238_Kenya	emm238.1_Kenya	Blood	iGAS	Seale A Emerg Infect Dis. 2016 Feb;22(2):224-32.
8898_2_32	M238e	456	emm238.1	M238	A-C3	A-C	ST713	125	1999	Kenya	238_Kenya	emm238.1_Kenya	Blood	iGAS	Seale A Emerg Infect Dis. 2016 Feb;22(2):224-32.
8898_3_50	M238f	456	emm238.1	M238	A-C3	A-C	ST713	125	1998	Kenya	238_Kenya	emm238.1_Kenya	skin, soft tissue infection	Deep soft tissue infection	Seale A Emerg Infect Dis. 2016 Feb;22(2):224-32.
8849_2_34	M239b	463	emm239.1	M239	A-C3	A-C	ST776	40	2009	Kenya	239_Kenya	emm239.1_Kenya	Blood	iGAS	Seale A Emerg Infect Dis. 2016 Feb;22(2):224-32.
8898_3_4	M239c	464	emm239.1	M239	A-C3	A-C	ST776	40	2002	Kenya	239_Kenya	emm239.1_Kenya	Blood	iGAS	Seale A Emerg Infect Dis. 2016 Feb;22(2):224-32.
11791_7_90	STG653	509	STG653.1	STG653	STG653	STG653	ST254	208	2006	Kenya	STG653_Kenya	STG653.1_Kenya	skin, soft tissue and Pneumonia	Deep soft tissue infection	Seale A Emerg Infect Dis. 2016 Feb;22(2):224-32.
11791_7_88	STG866a	473	STG866.1	STG866	STG866	STG866	ST450	40	2005	Kenya	STG866_Kenya	STG866.1_Kenya	skin, soft tissue infection	Deep soft tissue infection	Seale A Emerg Infect Dis. 2016 Feb;22(2):224-32.
11791_7_92	STG866b	472	STG866.1	STG866	STG866	STG866	ST450	40	2008	Kenya	STG866_Kenya	STG866.1_Kenya	skin, soft tissue infection	Deep soft tissue infection	Seale A Emerg Infect Dis. 2016 Feb;22(2):224-32.
11822_8_6	STG866c	471	STG866.1	STG866	STG866	STG866	ST450	40	2001	Kenya	STG866_Kenya	STG866.1_Kenya	skin, soft tissue infection	Deep soft tissue infection	Seale A Emerg Infect Dis. 2016 Feb;22(2):224-32.
8849_2_31	STG866d	472	STG866.1	STG866	STG866	STG866	ST450	40	2007	Kenya	STG866_Kenya	STG866.1_Kenya	skin, soft tissue infection	Deep soft tissue infection	Seale A Emerg Infect Dis. 2016 Feb;22(2):224-32.
8849_2_39	STG866e	472	STG866.1	STG866	STG866	STG866	ST450	40	2010	Kenya	STG866_Kenya	STG866.1_Kenya	skin, soft tissue infection	Deep soft tissue infection	Seale A Emerg Infect Dis. 2016 Feb;22(2):224-32.
8849_2_4	STG866f	472	STG866.1	STG866	STG866	STG866	ST265	40	2007	Kenya	STG866_Kenya	STG866.1_Kenya	skin, soft tissue infection	Deep soft tissue infection	Seale A Emerg Infect Dis. 2016 Feb;22(2):224-32.
8849_2_53	STG866g	473	STG866.1	STG866	STG866	STG866	ST450	40	2005	Kenya	STG866_Kenya	STG866.1_Kenya	skin, soft tissue infection	Deep soft tissue infection	Seale A Emerg Infect Dis. 2016 Feb;22(2):224-32.
8849_2_57	STG866h	469	STG866.1	STG866	STG866	STG866	ST450	40	2006	Kenya	STG866_Kenya	STG866.1_Kenya	skin, soft tissue infection	Deep soft tissue infection	Seale A Emerg Infect Dis. 2016 Feb;22(2):224-32.
8898_1_26	STG866i	473	STG866.1	STG866	STG866	STG866	ST450	40	2005	Kenya	STG866_Kenya	STG866.1_Kenya	skin, soft tissue infection	Deep soft tissue infection	Seale A Emerg Infect Dis. 2016 Feb;22(2):224-32.
8898_1_89	STG866j	472	STG866.1	STG866	STG866	STG866	ST450	40	2008	Kenya	STG866_Kenya	STG866.1_Kenya	skin, soft tissue infection	Deep soft tissue infection	Seale A Emerg Infect Dis. 2016 Feb;22(2):224-32.
8898_1_93	STG866k	472	STG866.1	STG866	STG866	STG866	ST450	40	2007	Kenya	STG866_Kenya	STG866.1_Kenya	skin, soft tissue infection	Deep soft tissue infection	Seale A Emerg Infect Dis. 2016 Feb;22(2):224-32.
8898_2_13	STG866l	470	STG866.1	STG866	STG866	STG866	ST450	40	2001	Kenya	STG866_Kenya	STG866.1_Kenya	skin, soft tissue infection	Deep soft tissue infection	Seale A Emerg Infect Dis. 2016 Feb;22(2):224-32.
8898_3_62	STG866m	471	STG866.1	STG866	STG866	STG866	ST1085	40	2000	Kenya	STG866_Kenya	STG866.1_Kenya	skin, soft tissue infection	Deep soft tissue infection	Seale A Emerg Infect Dis. 2016 Feb;22(2):224-32.
8849_2_17	STG1750a	300	stg1750.0	STG1750	STG1750	STG1750	ST731	123	2011	Kenya	STG1750_Kenya	stg1750.0_Kenya	skin, soft tissue infection	Deep soft tissue infection	Seale A Emerg Infect Dis. 2016 Feb;22(2):224-32.
8898_1_76	STG1750b	301	stg1750.0	STG1750	STG1750	STG1750	ST258	123	2006	Kenya	STG1750_Kenya	stg1750.0_Kenya	skin, soft tissue infection	Deep soft tissue infection	Seale A Emerg Infect Dis. 2016 Feb;22(2):224-32.
8898_1_79	STG1750c	302	stg1750.0	STG1750	STG1750	STG1750	ST258	123	2006	Kenya	STG1750_Kenya	stg1750.0_Kenya	skin, soft tissue infection	Deep soft tissue infection	Seale A Emerg Infect Dis. 2016 Feb;22(2):224-32.
8898_1_92	STG1750d	302	stg1750.0	STG1750	STG1750	STG1750	ST258	123	2008	Kenya	STG1750_Kenya	stg1750.0_Kenya	skin, soft tissue infection	Deep soft tissue infection	Seale A Emerg Infect Dis. 2016 Feb;22(2):224-32.
8898_3_85	STG7882	510	STG7882.3	STG7882	STG7882	STG7882	ST235	278	2004	Kenya	STG7882_Kenya	STG7882.3_Kenya	Blood	iGAS	Seale A Emerg Infect Dis. 2016 Feb;22(2):224-32.
SP2LAU	M108a	61	emm108.0	M108	D4	D	ST304	8	2010	Lebanon	108_Lebanon	emm108.0_Lebanon	skin	Superficial soft tissue infection/Pyodermatitis	Tokajian S Genome Announc. 2014 May 15;2(3). pii: e00358-14.
SP10LAU	M118d	363	emm118.0	M118	E3	E	ST167	57	2011	Lebanon	118_Lebanon	emm118.0_Lebanon	Throat	Sore throat	Tokajian S Genome Announc. 2014 May 15;2(3). pii: e00358-14.
SP5LAU	M1l	438	emm1.0	M1	A-C3	A-C	ST28	1	2011	Lebanon	1_Lebanon	emm1.0_Lebanon	skin	Superficial soft tissue infection/Pyodermatitis	Tokajian S Genome Announc. 2014 May 15;2(3). pii: e00358-14.
SP1LAU	M12a	533	emm12.0	M12	A-C4	A-C	ST36	0	2010	Lebanon	12_Lebanon	emm12.0_Lebanon	Throat	Sore throat	Tokajian S Genome Announc. 2014 May 15;2(3). pii: e00358-14.
SP7LAU	M22a	374	emm22.0	M22	E4	E	ST46	30	2011	Lebanon	22_Lebanon	emm22.0_Lebanon	Throat	Sore throat	Tokajian S Genome Announc. 2014 May 15;2(3). pii: e00358-14.
SP4LAU	M28f	245	emm28.0	M28	E4	E	ST52	10	2010	Lebanon	28_Lebanon	emm28.0_Lebanon	Throat	Sore throat	Tokajian S Genome Announc. 2014 May 15;2(3). pii: e00358-14.
SP8LAU	M85a	47	emm85.0	M85	E6	D	ST109	63	2011	Lebanon	85_Lebanon	emm85.0_Lebanon	Throat	Sore throat	Tokajian S Genome Announc. 2014 May 15;2(3). pii: e00358-14.
SP3LAU	M89d	268	emm89.0	M89	E4	E	ST101	3	2010	Lebanon	89_Lebanon	emm89.0_Lebanon	Throat	Sore throat	Tokajian S Genome Announc. 2014 May 15;2(3). pii: e00358-14.
SP6LAU	M89e	268	emm89.0	M89	E4	E	ST101	3	2011	Lebanon	89_Lebanon	emm89.0_Lebanon	Throat	Sore throat	Tokajian S Genome Announc. 2014 May 15;2(3). pii: e00358-14.

## Sheet: Clinical metadata distribution
	Tissue	n		Clinical	n
	Skin/ Soft tissue	438		Superficial soft tissue infection/Pyodermatitis	252
	Blood	186		Deep soft tissue infection	194
	Not defined	151		Not defined	169
	Throat	89		iGAS	139
	Soft tissue	42		Pharyngitis	61
	Skin	11		Pneumonia/Respiratory	41
	Cerebrospinal fluid	9		Blood/Bacteremia	18
	Aspirate/ Sputum	9		Meningitis	18
	Synovial fluid	6		Scarlet fever	15
	Gynaecological	2		Sore throat	7
	Urine	1		Necrotising fasciitis	6
	Total	944		APSGN	5
				ARF/RHD	5
				Arthritis	4
				Puerperal sepsis	2
				Genital	2
				STSS	2
				Abscess	1
				Throat carriage	1
				Acute Gastritis	1
				Fever	1
				Total	944
