# Supplementary material for: In silico characterisation of stand-alone response regulators of Streptococcus pyogenes
Source: PLoS One. 2020 Oct 19;15(10):e0240834. doi: 10.1371/journal.pone.0240834 (PMC7571705; doi:10.1371/journal.pone.0240834)
Supplement: S3 Data — Typing data and concordance of response regulator IGRs. (XLSX) [file pone.0240834.s003.xlsx]

## Sheet: Typing
Isolate	emm type	emm cluster	emm pattern	Imga1	Imga2	Inra	IrofA	IadcR	IatoR	IccpA	IcodY	IcomR	IcopY	IcpsY	IcrgR	IctsR	IgczA	IhrcA	Ilrp	ImalR	ImrgA	ImsmR	ImtsR	IperR	Iralp3	IregR	Irgg2	Irgg3	IrivR	IropB	Ispy0715	Ispy1202	Ispy1258	Ispy1602	Ispy2177	Isrv	Ivfr	Ivlg
M100d	M100	D2	D	0	20	8	0	1	4	2	9	3	1	1	1	2	2	1	27	25	2	5	1	1	1	3	1	4	19	1	2	1	2	1	1	1	1	2
M100e	M100	D2	D	0	20	8	0	1	4	2	9	3	1	1	1	2	2	1	27	25	2	5	1	1	1	3	1	4	19	1	2	1	2	1	1	1	1	2
M100f	M100	D2	D	0	20	8	0	1	4	2	9	3	1	1	1	2	2	1	27	25	2	5	1	1	1	3	1	4	19	1	2	1	2	1	1	1	1	2
M100g	M100	D2	D	0	20	8	0	1	4	2	9	3	1	1	1	2	2	1	27	25	2	5	1	1	1	3	1	4	19	1	2	1	2	1	1	1	1	2
M100h	M100	D2	D	0	106	8	0	1	4	2	9	3	1	1	1	2	2	1	27	25	2	5	1	1	1	3	1	4	19	1	2	1	2	1	1	1	1	2
M100i	M100	D2	D	0	69	16	0	10	2	3	1	3	3	1	1	1	10	1	76	15	2	4	1	1	48	1	1	2	2	23	3	1	1	16	2	1	6	1
M100j	M100	D2	D	0	69	16	0	1	2	3	1	3	3	1	1	1	10	1	76	15	2	4	1	1	48	1	1	2	2	23	3	1	1	16	2	1	6	1
M100k	M100	D2	D	0	69	16	0	1	2	3	1	3	3	1	1	1	10	1	76	15	2	4	1	1	48	1	1	2	2	23	3	1	1	16	2	1	6	1
M100l	M100	D2	D	0	20	8	0	1	4	2	9	3	1	1	1	2	2	1	27	25	2	5	1	1	1	3	1	4	19	1	2	1	2	1	1	1	1	2
M100m	M100	D2	D	0	20	8	0	1	4	2	9	3	1	1	1	2	2	1	27	25	2	5	1	1	1	3	1	4	19	1	2	1	2	1	1	1	1	2
M100n	M100	D2	D	0	20	8	0	1	4	2	9	3	1	1	1	2	2	1	27	25	2	5	1	1	1	3	1	4	19	1	2	1	2	1	1	1	1	2
M101a	M101	D4	D	0	6	3	0	1	22	2	3	5	1	6	3	2	1	9	24	16	1	2	1	1	0	2	1	3	1	7	1	1	2	5	1	1	1	1
M101b	M101	D4	D	0	107	3	0	1	22	2	3	5	1	6	3	2	1	9	24	16	1	2	11	1	0	2	1	3	1	7	1	1	2	5	1	1	1	1
M101c	M101	D4	D	0	108	3	0	1	22	2	3	0	1	6	3	2	1	9	24	48	1	2	1	1	0	2	1	3	1	7	1	1	2	32	20	1	1	1
M101e	M101	D4	D	0	6	3	0	1	22	2	3	5	1	6	3	2	1	9	24	16	1	2	1	1	0	2	1	3	1	7	1	1	2	5	1	1	1	1
M101f	M101	D4	D	0	6	3	0	1	22	2	3	5	1	6	3	2	1	9	24	16	1	2	1	1	0	2	1	3	1	7	1	1	2	5	1	1	1	1
M101g	M101	D4	D	0	6	3	0	1	22	2	3	5	1	6	3	2	1	9	24	16	1	2	1	1	0	2	1	3	1	7	1	1	2	5	1	1	1	1
M101h	M101	D4	D	0	6	3	0	1	22	2	3	5	1	6	3	2	1	9	24	16	1	2	1	1	0	2	1	3	1	7	1	1	2	5	1	1	1	1
M101i	M101	D4	D	0	6	3	0	1	22	2	3	5	1	6	3	2	1	9	24	16	1	2	1	1	0	2	1	3	1	7	1	1	2	5	1	1	1	1
M101j	M101	D4	D	0	6	3	0	1	22	2	3	5	1	6	3	2	1	9	24	16	1	2	1	1	0	2	1	3	1	7	1	1	2	5	1	1	1	1
M101k	M101	D4	D	0	6	3	0	1	22	2	3	5	1	6	3	2	1	9	24	16	1	2	1	1	0	2	1	3	1	7	1	1	2	5	1	1	1	1
M101l	M101	D4	D	0	6	3	0	1	22	2	3	5	1	6	3	2	1	9	24	16	1	2	1	1	0	2	1	3	1	7	1	1	2	5	1	1	1	1
M102d	M102	E4	E	0	88	0	32	1	3	1	2	33	34	1	1	1	2	16	48	49	1	0	1	1	76	1	1	5	57	4	2	1	1	1	1	1	1	9
M102m	M102	E4	E	0	88	0	28	1	3	1	2	33	34	1	1	1	2	16	48	50	1	0	1	1	76	1	1	5	58	4	2	1	1	1	1	1	1	9
M103a	M103	E3	E	0	34	0	1	1	2	1	4	3	5	1	1	4	3	11	41	5	1	2	1	1	10	3	1	8	2	9	3	1	1	9	1	2	1	3
M103c	M103	E3	E	0	23	0	1	1	28	1	1	1	1	1	5	7	1	2	29	21	1	3	1	1	2	1	1	2	21	1	2	1	1	1	1	1	1	3
M103d	M103	E3	E	0	23	0	1	1	28	1	1	1	1	1	5	7	1	2	29	21	1	3	1	1	2	1	1	2	21	1	2	1	1	1	1	1	1	3
M103e	M103	E3	E	0	23	0	1	1	28	1	1	1	1	1	5	7	1	2	29	21	1	3	1	1	2	1	1	2	21	1	2	1	1	1	1	1	1	3
M103f	M103	E3	E	0	23	0	1	1	28	1	1	1	1	1	5	7	1	2	29	21	1	3	1	1	2	1	1	2	21	1	2	1	1	1	1	1	1	3
M103g	M103	E3	E	0	23	0	1	1	28	1	1	1	1	1	5	7	1	2	29	21	1	3	1	1	2	1	1	2	21	1	2	1	1	1	1	1	1	3
M103h	M103	E3	E	0	34	0	1	1	2	1	4	3	5	1	1	4	3	11	41	5	1	2	1	1	10	3	1	8	2	9	3	1	1	9	1	2	1	3
M103i	M103	E3	E	0	34	0	1	1	2	1	4	3	5	1	1	4	3	11	41	5	1	2	1	1	10	3	1	8	2	9	3	1	1	9	1	2	1	3
M103j	M103	E3	E	0	34	0	1	1	2	1	4	3	5	1	1	4	3	11	41	5	1	2	1	1	10	3	1	8	2	9	3	1	1	9	1	2	1	3
M103k	M103	E3	E	0	34	0	1	1	2	1	4	3	5	1	1	4	3	11	41	5	1	2	1	1	10	3	1	8	2	9	3	1	1	9	1	2	1	3
M103l	M103	E3	E	0	34	0	1	1	2	1	4	3	5	1	1	4	3	11	41	5	1	2	1	1	10	3	1	8	2	9	3	1	1	9	1	2	1	3
M103m	M103	E3	E	0	23	0	1	1	28	1	1	1	1	1	5	7	1	2	29	21	1	3	1	1	2	1	1	2	21	1	2	1	1	1	1	1	1	3
M103n	M103	E3	E	0	23	0	1	1	28	1	1	1	1	1	5	7	1	2	29	21	1	3	1	1	2	1	1	2	21	1	2	1	1	1	1	1	1	3
M103o	M103	E3	E	0	23	0	1	1	28	1	1	1	1	1	5	7	1	2	29	21	1	3	1	1	2	1	1	2	21	1	2	1	1	1	1	1	1	3
M103p	M103	E3	E	0	23	0	1	1	28	1	1	1	1	1	5	7	1	2	29	21	1	3	1	1	2	1	1	2	21	1	2	1	1	1	1	1	1	3
M104b	M104	E2	E	0	70	0	4	1	40	2	2	1	2	1	1	1	1	1	77	1	1	0	1	1	61	2	1	3	41	1	2	1	1	1	1	1	1	3
M104c	M104	E2	E	0	70	0	4	1	40	2	2	1	2	1	1	1	1	1	77	1	1	0	1	1	61	2	1	3	41	1	2	1	1	1	1	1	1	3
M104d	M104	E2	E	0	70	0	4	1	40	2	2	1	2	1	1	1	1	1	77	1	1	0	1	1	61	2	1	3	41	1	2	1	1	1	1	1	1	3
M105c	M105	M105	D	0	24	0	1	1	3	1	1	1	1	1	5	1	1	3	13	10	1	1	1	1	24	2	1	5	10	1	1	1	1	1	1	1	1	2
M105d	M105	M105	D	0	24	0	1	1	3	1	1	1	1	1	5	1	1	3	13	10	1	1	1	1	24	2	1	5	10	1	1	1	1	1	1	1	1	2
M105e	M105	M105	D	0	109	0	1	1	3	1	1	1	1	1	5	1	1	3	13	10	1	1	1	1	24	2	1	5	10	1	1	1	1	1	1	1	1	2
M105f	M105	M105	D	0	24	0	1	1	3	1	1	1	1	1	5	1	1	3	13	10	1	1	1	1	24	2	1	5	10	1	1	1	1	1	1	1	1	2
M105g	M105	M105	D	0	24	0	1	1	3	1	1	1	1	1	5	1	1	3	13	10	1	1	1	1	24	2	1	5	10	1	1	1	1	1	1	1	1	2
M105h	M105	M105	D	0	24	0	1	1	3	1	1	1	1	1	5	1	1	3	13	10	1	1	1	1	24	2	1	5	10	1	1	1	1	1	1	1	1	2
M105i	M105	M105	D	0	24	0	1	1	3	1	1	1	1	1	5	1	1	3	13	10	1	1	1	1	24	2	1	5	10	1	1	1	1	1	1	1	1	2
M105j	M105	M105	D	0	24	0	1	1	3	1	1	1	1	1	5	1	1	3	13	10	1	1	1	1	24	2	1	5	10	1	1	1	1	1	1	1	1	2
M105k	M105	M105	D	0	24	0	1	1	3	1	1	1	1	1	5	1	1	3	13	10	1	1	1	1	24	2	1	5	10	1	1	1	1	1	1	1	1	2
M105l	M105	M105	D	0	24	0	1	1	3	1	1	1	1	1	5	1	1	3	13	10	1	1	1	1	24	2	1	5	10	1	1	1	1	1	1	1	1	2
M106b	M106	E2	E	0	9	0	1	1	6	3	17	1	1	1	1	3	1	1	63	15	1	6	1	1	2	3	1	1	32	1	1	1	1	2	1	1	1	3
M106c	M106	E2	E	0	9	0	1	1	6	3	17	1	1	1	1	3	1	1	63	15	1	6	1	1	2	3	1	1	32	1	1	1	1	2	1	1	1	3
M106d	M106	E2	E	0	9	0	1	1	6	3	17	24	1	1	1	3	1	1	63	1	1	6	1	1	2	3	1	1	32	1	1	1	1	2	1	1	1	3
M108a	M108	D4	D	0	110	8	0	1	9	2	8	18	1	2	3	2	2	1	9	1	2	1	1	1	4	2	1	4	1	1	1	1	2	1	1	1	1	1
M109b	M109	E4	E	0	53	0	16	1	19	1	1	24	8	8	7	3	3	2	35	1	1	0	1	1	49	2	1	1	9	20	6	1	1	6	1	1	1	3
M109c	M109	E4	E	0	53	0	16	1	19	1	1	24	8	8	7	3	3	2	35	1	1	0	1	1	49	2	1	1	9	20	6	1	1	6	1	1	7	3
M109d	M109	E4	E	0	53	0	16	1	19	1	1	24	8	8	7	3	3	2	35	1	1	0	1	1	49	2	1	1	9	20	6	1	1	6	1	1	7	3
M109e	M109	E4	E	0	53	0	16	1	19	1	1	24	8	8	7	3	3	2	35	1	1	0	1	1	49	2	1	1	9	20	6	1	1	6	1	1	7	3
M110e	M110	E2	E	0	43	0	20	1	30	1	9	1	44	2	2	1	1	1	113	13	1	0	1	1	30	1	1	3	4	1	1	1	1	1	1	1	1	3
M110f	M110	E2	E	0	44	0	1	1	3	3	1	27	3	1	1	1	3	1	114	51	1	42	1	1	2	1	1	5	18	5	1	1	1	7	1	1	1	1
M111a	M111	M111	D	0	54	1	0	1	3	1	1	8	5	1	1	9	3	5	64	32	2	1	1	1	50	1	1	2	2	3	1	1	1	1	2	1	1	1
M111b	M111	M111	D	0	54	1	0	1	3	1	1	8	5	1	1	9	3	5	64	32	2	1	1	1	50	1	1	2	2	3	1	1	1	1	2	1	1	1
M111c	M111	M111	D	0	54	1	0	1	3	1	1	8	5	1	1	9	3	5	64	32	2	1	1	1	50	1	1	2	2	3	1	1	1	1	2	1	1	1
M111d	M111	M111	D	0	54	1	0	1	3	1	1	8	5	1	1	9	3	5	64	32	2	1	1	1	50	1	1	2	2	3	1	1	1	1	2	1	1	1
M111e	M111	M111	D	0	111	8	0	1	4	2	9	3	3	1	1	2	18	1	115	52	2	5	1	1	1	3	1	3	19	1	2	1	2	1	1	4	1	2
M111f	M111	M111	D	0	89	2	0	1	23	2	1	1	1	2	1	1	1	1	95	1	2	1	1	1	0	1	1	4	5	2	2	1	3	3	1	1	10	1
M111g	M111	M111	D	0	89	2	0	1	23	2	1	1	1	2	1	1	1	1	95	1	2	1	1	1	0	1	1	4	5	2	2	1	3	3	1	1	10	1
M112f	M112	E4	E	0	55	0	1	1	3	1	1	2	4	1	4	1	12	1	65	17	3	2	1	1	51	3	1	1	16	10	11	1	1	14	1	1	1	2
M112g	M112	E4	E	0	55	0	1	1	3	1	1	2	4	1	4	1	12	1	65	53	3	2	1	1	51	1	1	1	16	1	11	1	1	14	1	1	1	2
M112h	M112	E4	E	0	55	0	1	1	3	1	1	2	4	1	4	1	12	1	65	17	3	2	1	1	51	3	1	1	16	10	11	1	1	14	1	1	1	2
M112i	M112	E4	E	0	55	0	1	1	3	1	1	2	4	1	4	1	12	1	65	17	3	2	1	1	51	3	1	1	16	10	11	1	1	14	1	1	1	2
M113j	M113	E3	E	0	112	0	1	1	13	1	3	5	1	1	2	5	2	1	17	1	1	43	1	1	62	1	1	3	59	1	2	1	1	2	1	1	1	4
M114a	M114	E4	E	0	56	0	1	1	27	1	7	9	19	1	1	3	11	1	49	10	1	28	1	1	52	1	1	2	23	1	2	1	1	10	1	1	1	3
M114b	M114	E4	E	0	113	0	33	1	27	1	7	34	45	1	1	3	11	1	49	10	1	28	1	1	52	1	1	2	23	1	2	1	1	10	1	1	1	3
M114c	M114	E4	E	0	56	0	1	1	27	1	7	9	19	1	1	3	11	1	49	10	1	28	1	1	52	1	1	2	23	1	2	1	1	10	1	1	1	3
M114d	M114	E4	E	0	90	0	1	1	25	1	1	35	35	5	18	1	2	2	22	1	1	31	1	1	63	3	1	2	3	8	1	1	1	2	1	1	1	3
M114e	M114	E4	E	0	90	0	1	1	25	1	1	35	35	5	18	1	2	2	22	1	1	31	1	1	63	3	1	2	3	8	6	1	1	2	1	1	1	3
M114f	M114	E4	E	0	56	0	1	1	27	1	7	9	46	1	1	3	11	1	49	36	1	28	1	1	86	1	1	2	23	1	2	1	1	10	21	1	1	3
M114g	M114	E4	E	0	56	0	1	1	27	1	7	9	47	1	1	3	11	1	49	54	1	28	1	1	52	1	1	2	23	1	2	1	1	10	1	1	1	3
M115a	M115	D2	D	0	114	0	21	1	64	2	8	39	1	1	1	1	2	1	116	55	2	0	12	1	0	2	1	11	6	9	23	1	4	28	22	1	1	1
M115b	M115	D2	D	0	115	0	21	1	9	2	8	40	1	1	1	1	2	1	117	6	2	0	12	1	0	2	1	3	6	9	2	1	4	28	1	1	1	1
M116b	M116	D4	D	0	116	1	0	6	27	1	3	2	1	1	6	10	1	1	50	56	13	5	1	1	87	3	1	1	49	8	6	1	1	2	3	1	1	2
M116c	M116	D4	D	0	117	1	0	1	65	1	5	2	3	1	1	1	2	1	118	1	2	1	1	1	14	1	1	1	3	5	3	1	1	29	3	1	1	1
M118a	M118	E3	E	0	71	0	22	1	2	1	1	1	8	1	1	1	1	1	51	1	1	6	1	1	42	5	1	1	3	1	1	1	1	1	1	1	1	3
M118b	M118	E3	E	0	71	0	22	1	2	1	1	1	8	1	1	1	1	1	51	1	1	6	1	1	42	5	1	1	3	1	1	1	1	1	1	1	1	3
M118c	M118	E3	E	0	71	0	22	1	2	1	1	1	8	1	1	1	1	1	51	1	1	6	1	1	42	5	1	1	3	1	1	1	1	1	1	1	1	3
M118d	M118	E3	E	0	57	0	2	4	35	1	1	5	6	2	2	1	1	1	38	7	1	6	1	1	77	1	1	1	1	1	1	2	10	6	2	1	1	3
M118e	M118	E3	E	0	57	0	2	4	35	1	1	5	48	2	2	1	1	1	38	57	1	44	1	1	88	1	1	1	50	1	1	2	10	6	15	1	1	3
M118f	M118	E3	E	0	57	0	2	4	35	1	1	5	49	2	2	1	1	1	38	7	1	37	1	1	77	1	1	1	50	1	1	2	10	6	17	1	1	3
M119a	M119	D4	D	0	35	11	0	1	17	1	1	8	3	1	1	1	1	1	36	1	2	1	1	1	27	1	1	2	3	4	1	1	1	3	2	1	1	1
M119b	M119	D4	D	0	35	11	0	1	17	1	1	8	3	1	1	1	1	1	36	1	2	1	1	1	27	1	1	2	3	4	1	1	1	3	2	1	1	1
M119c	M119	D4	D	0	35	11	0	1	17	1	1	8	3	1	1	1	1	1	36	1	2	1	1	1	27	1	1	2	3	4	1	1	1	3	2	1	1	1
M11a	M11	E6	E	0	118	0	1	1	41	1	1	1	8	1	1	1	1	2	8	58	18	45	1	1	53	4	1	9	60	18	2	1	1	6	1	1	1	3
M11aa	M11	E6	E	0	27	0	1	1	7	1	1	5	13	1	10	3	4	2	17	18	1	16	1	1	2	1	1	2	24	15	2	1	1	2	1	1	1	4
M11ab	M11	E6	E	0	4	0	1	1	18	3	1	13	1	1	1	2	1	2	8	2	2	9	1	1	11	4	1	4	4	1	2	1	1	6	5	1	1	3
M11ac	M11	E6	E	0	4	0	1	1	18	3	1	13	1	1	1	2	1	2	8	2	2	9	1	1	11	4	1	4	4	1	2	1	1	6	5	1	1	3
M11ad	M11	E6	E	0	4	0	1	1	18	3	1	13	1	1	1	2	1	2	8	2	2	9	1	1	11	4	1	4	4	1	2	1	1	6	5	1	1	3
M11ah	M11	E6	E	0	4	0	1	1	18	3	1	13	1	1	1	2	1	2	8	2	2	9	1	1	11	4	1	4	4	1	2	1	1	6	5	1	1	3
M11b	M11	E6	E	0	4	0	1	1	41	3	1	1	1	1	1	1	19	2	8	18	2	9	1	1	53	4	1	4	4	18	2	1	16	6	1	1	1	3
M11c	M11	E6	E	0	4	0	1	1	18	3	1	13	1	1	1	2	1	2	8	2	2	9	1	1	11	4	1	4	4	1	2	1	1	6	5	1	1	3
M11e	M11	E6	E	0	4	0	1	1	18	3	1	13	1	1	1	2	1	2	8	2	2	9	1	1	11	4	1	4	4	1	2	1	1	6	5	1	1	3
M11f	M11	E6	E	0	4	0	1	1	18	3	1	13	1	1	1	2	1	2	8	2	2	9	1	1	11	4	1	4	4	1	2	1	1	6	5	1	1	3
M11g	M11	E6	E	0	4	0	1	1	18	3	1	13	1	1	1	2	1	2	8	2	2	9	1	1	11	4	1	4	4	1	2	1	1	6	5	1	1	3
M11h	M11	E6	E	0	4	0	1	1	18	3	1	13	1	1	1	2	1	2	8	2	2	9	1	1	11	4	1	4	4	1	2	1	1	6	5	1	1	3
M11i	M11	E6	E	0	4	0	1	1	18	3	1	13	1	1	1	2	1	2	8	2	2	9	1	1	11	4	1	4	4	1	2	1	1	6	5	1	1	3
M11j	M11	E6	E	0	4	0	1	1	18	3	1	13	1	1	1	2	1	2	8	2	2	9	1	1	11	4	1	4	4	1	2	1	1	6	5	1	1	3
M11k	M11	E6	E	0	4	0	1	1	18	3	1	13	1	1	1	2	1	2	8	2	2	9	1	1	11	4	1	4	4	1	2	1	1	6	5	1	1	3
M11l	M11	E6	E	0	4	0	1	1	18	3	1	13	1	1	1	2	1	2	8	2	2	9	1	1	11	4	1	4	4	1	2	1	1	6	5	1	1	3
M11m	M11	E6	E	0	4	0	1	1	18	3	1	13	1	1	1	2	1	2	8	2	2	9	1	1	11	4	1	4	4	1	2	1	1	6	5	1	1	3
M11n	M11	E6	E	0	4	0	1	1	18	3	1	13	1	1	1	2	1	2	8	2	2	9	1	1	11	4	1	4	4	1	2	1	1	6	5	1	1	3
M11o	M11	E6	E	0	4	0	1	1	18	3	1	13	1	1	1	2	1	2	8	2	2	9	1	1	11	4	1	4	4	1	2	1	1	6	5	1	1	3
M11p	M11	E6	E	0	4	0	1	1	18	3	1	13	1	1	1	2	1	2	8	2	2	9	1	1	11	4	1	4	4	1	2	1	1	6	5	1	1	3
M11q	M11	E6	E	0	4	0	1	1	18	3	1	13	1	1	1	2	1	2	8	2	2	9	1	1	11	4	1	4	4	1	2	1	1	6	5	1	1	3
M11r	M11	E6	E	0	4	0	1	1	18	3	1	13	1	1	1	2	1	2	8	2	2	9	1	1	11	4	1	4	4	1	2	1	1	6	5	1	1	3
M11s	M11	E6	E	0	27	0	1	1	7	1	1	5	13	1	10	1	4	2	17	18	1	16	1	1	2	1	1	2	24	15	2	1	1	2	1	1	1	4
M11t	M11	E6	E	0	27	0	1	1	7	1	1	3	13	1	10	3	4	2	17	18	1	16	1	1	2	1	1	2	24	15	2	1	1	2	1	1	1	4
M11u	M11	E6	E	0	27	0	1	1	7	1	1	3	13	1	10	3	4	2	17	18	1	16	1	1	2	1	1	2	24	15	2	1	1	2	1	1	1	4
M11v	M11	E6	E	0	27	0	1	1	7	1	1	5	13	1	10	3	4	2	17	18	1	16	1	1	2	1	1	2	24	15	2	1	1	2	1	1	1	4
M11w	M11	E6	E	0	4	0	1	1	41	3	1	1	1	1	1	1	1	2	29	18	2	9	1	1	53	4	1	4	4	15	2	1	1	6	1	1	1	3
M11x	M11	E6	E	0	27	0	1	1	7	1	1	5	13	1	10	3	4	2	17	18	1	16	1	1	2	1	1	2	24	15	2	1	1	2	1	1	1	4
M11y	M11	E6	E	0	27	0	1	1	7	1	1	5	13	1	10	3	4	2	17	18	1	16	1	1	2	1	1	2	24	15	2	1	1	2	1	1	1	4
M11z	M11	E6	E	0	27	0	1	1	7	1	1	5	13	1	10	3	4	2	17	18	1	16	1	1	2	1	1	2	24	15	2	1	1	2	1	1	1	4
M121a	M121	D4	D	0	119	6	0	1	8	1	1	8	5	1	1	1	3	1	2	1	2	32	2	1	5	1	1	1	2	3	1	1	1	3	1	1	1	2
M122a	M122	M122	NK	0	91	1	0	6	6	1	9	2	1	2	2	1	2	1	96	1	2	8	1	1	78	1	1	1	7	5	1	2	1	1	3	1	1	1
M122b	M122	M122	NK	0	72	9	0	1	25	1	1	1	9	2	2	1	1	2	78	3	1	2	1	1	25	2	1	4	2	19	2	1	1	1	1	1	1	2
M122c	M122	M122	NK	0	72	23	0	1	25	1	1	1	9	2	2	1	1	2	78	3	1	2	1	1	25	2	1	4	2	19	2	1	1	1	1	1	1	2
M122d	M122	M122	NK	0	91	1	0	6	6	1	9	2	1	2	2	1	2	1	96	1	2	8	1	1	78	1	1	1	7	5	1	2	1	1	3	1	1	1
M122e	M122	M122	NK	0	120	3	0	1	3	11	1	8	50	1	13	2	3	5	119	59	2	1	1	1	1	1	1	2	61	8	1	1	1	1	2	1	1	1
M122f	M122	M122	NK	0	72	9	0	1	25	1	1	1	9	2	2	1	1	2	78	3	1	2	1	1	25	2	1	4	2	19	2	1	1	1	1	1	12	2
M123h	M123	D3	D	0	32	1	0	1	3	2	1	1	1	1	7	1	2	1	13	1	1	5	6	1	2	2	1	5	10	1	1	1	1	17	1	1	1	2
M123i	M123	D3	D	0	32	1	0	1	3	2	1	1	1	1	7	1	2	1	13	1	1	5	6	1	2	2	1	5	10	1	1	1	1	17	1	1	1	2
M123j	M123	D3	D	0	32	1	0	1	3	2	1	1	1	1	7	1	2	1	13	1	1	5	6	1	2	2	1	5	10	1	1	1	1	17	1	1	1	2
M123k	M123	D3	D	0	32	1	0	1	3	2	1	1	1	1	7	1	2	1	13	1	1	5	6	1	2	2	1	5	10	1	1	1	1	17	1	1	1	2
M123l	M123	D3	D	0	32	1	0	1	3	2	1	1	1	1	7	1	2	1	13	1	1	5	6	1	2	2	1	5	10	1	1	1	1	17	1	1	1	2
M123m	M123	D3	D	0	32	1	0	1	3	2	1	1	1	1	7	1	2	1	13	1	1	5	6	1	2	2	1	5	10	1	1	1	1	17	1	1	1	2
M123n	M123	D3	D	0	32	1	0	1	3	2	1	1	1	1	7	1	2	1	13	1	1	5	6	1	2	2	1	5	10	1	1	1	1	17	1	1	1	2
M124e	M124	E4	E	0	36	0	1	1	6	1	5	25	15	1	1	2	1	1	79	5	1	4	1	1	13	2	1	1	2	3	3	1	1	1	1	1	1	2
M124f	M124	E4	E	0	36	0	1	1	42	1	5	25	15	1	1	2	1	1	52	5	1	4	7	1	13	3	1	1	2	3	17	1	1	1	1	1	1	4
M124g	M124	E4	E	0	36	0	1	1	6	1	5	25	15	1	1	2	1	1	79	5	1	4	1	1	13	2	1	1	2	3	3	1	1	1	1	1	1	2
M124h	M124	E4	E	0	36	0	1	1	6	1	5	25	15	1	1	2	1	1	52	5	1	4	1	1	13	2	1	1	2	3	1	1	1	1	1	1	1	2
M124i	M124	E4	E	0	121	0	1	1	42	1	5	25	15	1	1	2	1	1	52	5	1	4	7	1	13	2	1	1	2	3	1	1	1	29	1	1	1	2
M124j	M124	E4	E	0	36	0	1	1	6	1	5	25	15	1	1	2	1	1	52	5	1	4	1	1	13	2	1	1	2	3	1	1	1	1	1	1	1	2
M124k	M124	E4	E	0	36	0	1	1	42	1	5	25	15	1	1	2	1	1	52	5	1	4	7	1	13	2	1	1	2	3	17	1	1	1	1	1	1	2
M12a	M12	A-C4	A-C	3	0	0	2	1	13	1	3	10	1	1	3	5	5	1	10	1	1	12	1	1	8	3	1	3	30	1	2	1	1	2	1	1	1	4
M12b	M12	A-C4	A-C	3	0	0	2	1	13	1	3	10	1	1	3	5	5	1	10	1	1	12	1	1	8	3	1	3	15	1	2	1	1	2	1	1	1	4
M12c	M12	A-C4	A-C	3	0	0	2	1	13	1	3	10	1	1	3	5	5	12	10	1	1	12	1	1	8	3	1	3	15	1	2	1	1	2	1	1	1	4
M12d	M12	A-C4	A-C	7	0	0	2	1	13	1	3	10	8	1	3	5	5	1	10	1	1	12	1	1	8	3	1	3	30	1	2	1	1	2	1	1	1	4
M12e	M12	A-C4	A-C	3	0	0	23	1	13	1	3	10	1	1	3	5	5	1	10	1	1	12	1	1	8	3	1	3	15	1	2	1	1	2	1	1	1	4
M12f	M12	A-C4	A-C	7	0	0	2	1	13	1	3	10	36	1	3	5	5	1	10	1	1	12	1	1	8	3	1	3	15	1	2	1	1	2	1	1	1	4
M12g	M12	A-C4	A-C	3	0	0	23	1	13	1	3	10	1	1	3	5	5	1	10	1	1	12	1	1	8	3	1	3	15	1	2	1	1	2	1	1	1	4
M12h	M12	A-C4	A-C	3	0	0	2	1	13	1	3	10	8	1	3	5	5	1	10	7	1	12	1	1	8	3	1	3	15	1	2	1	1	2	1	1	1	4
M12i	M12	A-C4	A-C	7	0	0	34	1	13	1	3	10	8	1	3	5	5	1	10	1	1	12	1	1	8	3	1	3	15	1	2	1	1	2	1	1	1	4
M12j	M12	A-C4	A-C	7	0	0	2	1	13	1	3	10	8	1	3	5	5	1	10	1	1	12	1	1	8	3	1	3	30	1	2	1	1	2	1	1	1	4
M12k	M12	A-C4	A-C	7	0	0	2	1	13	1	3	10	8	1	3	5	5	1	10	1	1	12	1	1	8	3	1	3	15	1	2	1	1	2	1	1	1	4
M12l	M12	A-C4	A-C	3	0	0	2	1	13	1	3	10	1	1	3	5	5	1	10	1	1	12	1	1	8	3	1	3	30	1	2	1	1	2	1	1	1	4
M12m	M12	A-C4	A-C	3	0	0	2	1	13	1	3	10	1	1	3	5	5	12	10	1	1	12	1	1	8	3	1	3	15	1	2	1	1	2	1	1	1	4
M12n	M12	A-C4	A-C	7	0	0	2	1	13	1	3	10	8	1	3	5	5	1	10	1	1	12	1	1	8	3	1	3	15	1	2	1	1	2	1	1	1	4
M12o	M12	A-C4	A-C	3	0	0	12	1	13	1	3	10	1	1	3	5	5	1	10	1	1	46	1	1	8	3	1	3	15	1	2	1	1	2	1	1	1	4
M12p	M12	A-C4	A-C	3	0	0	2	1	13	1	3	10	1	1	3	5	5	12	10	1	1	12	1	1	8	3	1	3	15	1	2	1	1	2	1	1	1	4
M12q	M12	A-C4	A-C	3	0	0	2	1	13	1	3	10	1	1	3	5	5	12	10	1	1	12	1	1	8	3	1	3	15	1	2	1	1	2	1	1	1	4
M12r	M12	A-C4	A-C	22	0	0	2	1	13	1	3	10	1	1	3	5	5	1	10	1	1	12	1	1	8	3	1	3	15	1	2	1	1	2	1	1	1	4
M12s	M12	A-C4	A-C	3	0	0	23	1	13	1	26	10	1	1	3	5	5	1	120	1	1	12	1	1	8	3	1	3	15	1	2	1	1	2	1	5	1	4
M12z	M12	A-C4	A-C	3	0	0	2	1	13	1	3	10	8	1	3	5	5	1	10	1	1	12	1	1	8	3	1	3	30	1	2	1	1	2	1	1	1	4
M137a	M137	E5	E	2	0	0	1	3	66	1	2	15	12	2	1	2	1	1	18	12	2	18	1	1	17	1	1	6	9	1	1	1	2	7	1	1	1	1
M137b	M137	E5	E	2	0	0	1	3	19	1	2	15	12	2	1	2	1	1	18	12	2	18	1	1	17	1	1	6	9	1	1	1	2	7	1	1	1	1
M147a	M147	NK	NK	0	73	1	0	1	9	1	1	2	3	9	1	1	2	1	25	2	2	5	1	1	64	1	1	2	3	19	2	1	2	1	1	1	1	1
M147b	M147	NK	NK	0	73	1	0	1	9	1	1	2	3	9	1	1	2	1	25	2	2	5	1	1	64	1	1	2	3	19	2	1	2	1	1	1	1	1
M147c	M147	NK	NK	0	73	1	0	1	9	1	1	2	3	9	1	1	2	1	25	2	2	5	1	1	64	1	1	2	3	19	2	1	2	1	1	1	1	1
M14a	M14	M14	A-C	14	0	0	1	1	56	2	27	1	1	2	3	1	3	1	97	1	2	8	1	1	0	1	1	3	17	24	3	1	1	1	1	1	1	1
M14b	M14	M14	A-C	14	0	0	1	1	56	2	3	1	1	2	3	1	3	1	97	1	2	8	1	1	0	1	1	3	17	24	3	1	1	1	1	1	1	1
M14d	M14	M14	A-C	23	0	0	1	1	67	2	3	18	5	2	3	2	2	1	121	1	2	26	1	3	0	1	1	3	2	35	2	1	12	1	1	6	1	1
M15c	M15	E3	E	0	122	0	1	1	2	1	5	24	1	2	1	1	3	1	53	60	2	1	1	1	54	3	1	1	1	1	1	1	1	2	1	1	1	2
M15d	M15	E3	E	0	123	1	0	1	68	1	1	8	3	1	1	1	1	1	122	40	3	1	6	1	5	1	1	1	23	4	11	1	1	2	3	1	1	1
M162a	M162	NK	NK	0	37	19	0	1	17	1	4	36	3	2	14	11	1	5	2	22	2	1	1	1	1	1	1	2	1	4	2	1	1	2	1	1	1	10
M162b	M162	NK	NK	0	37	19	0	1	17	1	4	36	3	2	14	11	1	5	2	22	2	1	1	1	1	1	1	2	1	4	2	1	1	2	1	1	1	10
M165b	M165	E1	E	0	15	0	2	1	6	1	1	1	3	5	1	4	1	1	80	37	3	0	1	1	65	1	1	2	42	9	1	1	1	3	1	1	1	1
M165c	M165	E1	E	0	15	0	35	1	6	1	1	1	3	5	1	4	1	1	80	37	3	0	1	1	65	1	1	2	42	9	1	1	1	3	1	1	1	1
M165d	M165	E1	E	0	124	0	4	1	31	1	1	3	3	2	1	1	3	1	30	2	1	0	1	5	89	3	1	3	62	9	1	1	1	3	1	1	1	2
M165e	M165	E1	E	0	15	0	2	1	6	1	1	1	3	5	1	4	1	1	80	37	3	0	1	1	65	1	1	2	42	9	1	1	1	3	1	1	1	1
M169a	M169	E4	E	0	125	0	29	1	14	9	1	10	2	2	1	1	1	1	98	61	19	0	13	1	79	1	1	3	6	2	1	1	1	1	1	1	1	2
M169b	M169	E4	E	0	126	0	29	1	14	9	1	10	2	2	1	1	1	1	98	62	20	0	1	1	79	1	1	3	6	2	1	1	1	1	1	1	1	2
M169r	M169	E4	E	0	45	0	4	1	36	3	1	5	16	12	15	1	1	1	54	31	2	0	1	1	43	1	1	2	1	3	1	1	1	22	1	1	1	2
M169s	M169	E4	E	0	45	0	4	11	36	3	1	5	16	12	15	1	1	1	54	31	2	0	1	1	43	1	1	2	1	3	1	1	1	22	1	1	1	2
M169t	M169	E4	E	0	45	0	4	1	36	3	1	5	16	12	15	1	1	1	54	31	2	0	1	1	43	1	1	2	1	3	1	1	1	22	1	1	1	2
M169u	M169	E4	E	0	45	0	4	1	36	3	1	5	16	12	15	1	1	1	54	31	2	0	1	1	43	1	1	2	1	3	1	1	1	22	1	1	1	2
M169v	M169	E4	E	0	45	0	4	1	36	3	1	5	16	12	15	1	1	1	54	31	2	0	1	1	43	1	1	2	1	3	1	1	1	22	1	1	1	2
M177a	M177	E6	E	0	74	0	1	1	57	1	21	2	37	1	19	1	1	2	51	8	1	33	1	1	44	1	1	1	3	10	12	1	1	3	1	1	1	3
M177b	M177	E6	E	0	74	0	1	1	57	1	21	2	37	1	19	1	1	2	51	8	1	33	1	1	44	1	1	1	3	10	12	1	1	3	1	1	1	3
M177c	M177	E6	E	0	74	0	1	1	33	1	1	2	4	2	1	1	1	1	81	5	1	33	1	1	42	1	1	2	4	10	1	1	1	14	1	1	1	3
M179a	M179	M179	NK	0	25	2	0	1	23	1	3	1	3	2	1	1	3	1	25	1	8	1	2	1	15	1	3	2	5	2	5	1	3	3	1	1	1	1
M179b	M179	M179	NK	0	25	2	0	1	23	1	3	1	3	2	1	1	3	1	25	1	8	1	2	1	15	1	3	2	5	2	5	1	3	3	1	1	1	1
M179c	M179	M179	NK	0	25	2	0	1	23	1	3	1	3	2	1	1	3	18	25	1	8	1	2	1	15	1	3	2	5	2	5	1	3	3	1	1	1	1
M179d	M179	M179	NK	0	25	2	0	1	23	1	3	1	1	2	1	1	3	1	25	1	8	1	2	1	15	1	3	2	5	2	5	1	3	3	1	1	1	1
M179e	M179	M179	NK	0	25	2	0	1	23	1	3	1	1	2	1	1	3	1	25	1	8	1	2	1	15	1	3	2	5	2	5	1	3	3	1	1	1	1
M179f	M179	M179	NK	0	25	2	0	1	23	1	3	1	3	2	1	1	3	1	25	1	8	1	2	1	90	1	3	2	5	2	5	1	3	3	1	1	1	1
M179g	M179	M179	NK	0	25	2	0	1	23	1	3	1	3	2	1	1	3	1	25	1	8	1	2	1	15	1	3	2	5	2	5	1	3	3	1	1	1	1
M179h	M179	M179	NK	0	25	2	0	1	23	1	3	1	3	2	1	1	3	1	25	1	8	1	2	1	15	1	3	2	5	2	5	1	3	3	1	1	1	1
M182a	M182	E6	E	0	33	1	0	1	32	1	1	19	3	1	1	2	3	1	123	17	1	5	1	3	31	3	1	1	26	1	1	1	1	1	9	1	1	2
M183b	M183	E3	E	0	21	0	2	1	24	1	4	1	1	7	2	3	3	5	15	11	1	0	1	1	18	1	1	2	1	1	3	1	6	15	2	1	1	2
M183f	M183	E3	E	0	21	0	2	1	24	1	4	1	1	7	2	3	3	5	15	11	1	0	1	1	18	1	1	2	1	1	3	1	6	15	2	1	1	2
M183g	M183	E3	E	0	21	0	2	1	24	1	4	1	1	1	2	3	1	5	15	11	1	0	1	1	18	1	1	2	1	25	3	1	6	15	2	1	1	2
M183h	M183	E3	E	0	21	0	2	1	69	1	12	1	1	7	2	3	3	5	15	11	1	0	1	1	18	1	1	2	1	1	3	1	6	15	2	1	1	2
M183i	M183	E3	E	0	21	0	2	1	24	1	4	1	1	1	2	3	1	5	15	11	1	0	1	1	18	1	1	2	1	25	3	1	6	15	2	1	1	2
M183j	M183	E3	E	0	21	0	2	1	24	1	4	1	1	7	2	3	1	5	15	2	1	0	1	1	18	1	1	2	1	1	3	1	6	15	2	1	1	2
M183k	M183	E3	E	0	21	0	2	1	24	1	4	1	1	1	2	6	1	5	15	11	1	0	1	1	18	1	1	2	1	1	3	1	6	15	2	1	1	2
M186a	M186	D4	D	0	127	24	0	1	8	1	1	8	7	1	1	1	3	1	124	1	2	32	1	1	5	1	1	5	2	36	1	1	1	3	1	1	1	2
M18a	M18	M18	A-C	0	75	17	0	1	10	1	3	18	1	1	4	1	1	6	82	4	5	1	1	1	0	1	1	3	1	11	7	1	1	2	4	1	1	1
M18b	M18	M18	A-C	0	58	1	0	1	6	1	1	2	3	2	1	4	2	1	66	2	2	1	2	1	91	1	1	2	43	2	2	1	2	1	1	1	1	1
M18c	M18	M18	A-C	0	38	13	0	1	1	1	1	1	17	2	1	1	1	1	16	3	1	15	1	1	25	2	1	4	2	3	2	1	1	1	1	1	1	2
M18d	M18	M18	A-C	0	58	1	0	1	6	1	1	2	3	2	1	4	2	1	66	2	2	1	2	1	37	1	1	2	43	2	2	1	2	1	1	1	1	1
M18e	M18	M18	A-C	0	38	13	0	1	1	1	1	1	17	2	1	1	1	1	16	3	1	15	1	1	25	2	1	4	2	3	2	1	1	1	1	1	1	2
M18f	M18	M18	A-C	0	75	17	0	1	10	1	3	18	1	1	4	1	1	6	82	4	5	1	1	1	0	1	1	3	1	11	7	1	1	2	4	1	1	1
M18g	M18	M18	A-C	0	75	17	0	1	10	1	3	41	1	1	4	1	1	6	82	63	5	1	11	1	0	1	1	3	1	11	7	1	1	2	23	1	1	1
M18h	M18	M18	A-C	0	128	0	1	1	7	12	2	24	51	18	1	13	3	1	63	28	2	1	1	1	54	3	1	1	18	1	1	1	1	1	1	1	1	4
M18i	M18	M18	A-C	0	38	13	0	1	1	1	1	1	17	2	1	1	1	1	16	3	1	15	1	1	25	2	1	4	33	3	2	1	1	1	1	1	1	2
M18j	M18	M18	A-C	0	129	13	0	1	1	1	1	1	17	2	1	1	1	1	16	3	1	15	1	1	25	2	1	4	33	3	2	1	1	1	1	1	1	2
M18k	M18	M18	A-C	0	38	13	0	1	1	1	1	1	17	2	1	1	1	1	16	3	1	15	1	1	25	2	1	4	2	3	2	1	1	1	1	1	1	2
M18l	M18	M18	A-C	0	38	13	0	1	1	1	1	1	17	2	1	1	1	1	16	3	1	15	1	1	25	2	1	4	2	3	2	1	1	1	1	1	1	2
M18m	M18	M18	A-C	0	58	1	0	1	6	1	1	2	3	2	1	4	2	1	66	2	2	1	2	1	37	1	1	2	43	2	2	1	2	1	1	1	1	1
M18n	M18	M18	A-C	0	58	1	0	1	6	1	1	2	3	2	1	4	2	1	66	2	2	1	2	1	92	1	1	2	2	2	2	1	2	1	1	1	1	1
M18o	M18	M18	A-C	0	38	13	0	1	1	1	1	1	17	2	1	1	1	1	16	3	1	15	1	1	25	2	1	4	33	3	2	1	1	1	1	1	1	2
M191a	M191	E6	E	0	130	9	0	1	70	2	28	1	6	2	23	1	20	1	5	7	1	1	18	1	66	2	1	1	63	10	2	1	1	1	1	1	1	2
M192a	M192	D4	D	0	131	2	0	6	71	1	4	42	52	2	1	3	1	1	50	2	3	5	1	1	93	3	0	1	1	3	6	1	1	2	1	1	1	2
M192d	M192	D4	D	0	132	6	0	1	8	1	1	14	7	1	1	1	1	1	2	1	2	1	2	1	7	1	1	1	1	3	1	1	1	2	3	1	1	2
M192e	M192	D4	D	0	133	6	0	1	8	1	1	14	7	1	1	1	1	1	50	1	2	1	2	1	7	1	1	2	1	3	1	1	1	2	3	1	1	2
M19d	M19	M19	NK	11	0	0	13	1	4	2	2	1	1	2	3	1	1	1	67	1	2	0	1	1	0	1	1	4	1	2	1	1	2	1	1	1	1	1
M19e	M19	M19	NK	15	0	0	1	9	58	8	1	20	4	1	1	1	4	2	81	12	1	1	3	1	5	1	1	2	51	26	1	1	1	1	2	1	1	1
M19f	M19	M19	NK	15	0	0	1	9	58	8	1	20	4	1	1	1	4	2	81	12	1	1	3	1	5	1	1	2	51	26	1	1	1	1	2	1	1	1
M19g	M19	M19	NK	11	0	0	13	1	4	2	2	1	1	2	3	1	1	1	67	1	2	0	1	1	0	1	1	4	1	2	1	1	2	1	1	1	1	1
M19h	M19	M19	NK	11	0	0	13	1	4	2	2	1	1	2	3	1	1	1	67	1	2	0	1	1	0	1	1	4	1	2	1	1	2	1	1	1	1	1
M19i	M19	M19	NK	11	0	0	13	1	4	2	2	1	1	2	3	1	1	1	67	1	2	0	1	1	0	1	1	4	1	2	1	1	2	1	1	1	1	1
M1a	M1	A-C3	A-C	1	0	0	3	1	1	1	2	6	1	1	1	2	3	4	3	3	2	0	1	1	3	1	1	1	8	1	2	1	1	4	1	1	1	4
M1aa	M1	A-C3	A-C	1	0	0	3	1	1	1	2	6	1	1	1	2	3	4	3	3	7	0	1	1	3	1	0	1	8	1	2	1	1	4	1	1	1	4
M1ab	M1	A-C3	A-C	1	0	0	3	1	1	1	2	6	1	1	1	2	3	4	3	3	7	0	1	1	3	1	1	1	8	1	2	1	1	4	1	1	1	4
M1ac	M1	A-C3	A-C	24	0	0	3	1	1	1	2	29	1	1	1	2	4	4	3	64	7	0	1	1	3	1	1	1	8	1	2	0	1	4	15	1	1	4
M1ad	M1	A-C3	A-C	16	0	0	3	1	1	1	2	6	1	1	1	2	15	4	99	65	21	0	1	1	94	1	1	1	8	1	2	1	1	4	1	0	1	4
M1ae	M1	A-C3	A-C	1	0	0	3	1	1	1	2	6	1	1	1	2	3	4	3	3	7	0	1	1	3	1	1	1	8	1	2	1	1	4	1	1	1	4
M1af	M1	A-C3	A-C	25	0	0	3	1	1	1	2	6	1	1	1	2	3	4	3	3	7	0	1	1	3	1	1	1	8	1	2	1	1	4	1	1	1	4
M1ag	M1	A-C3	A-C	26	0	0	3	1	1	1	2	6	1	1	1	2	3	4	3	3	2	0	1	1	3	1	1	1	8	1	2	1	1	4	1	1	1	4
M1ah	M1	A-C3	A-C	1	0	0	3	1	1	1	2	6	1	1	1	2	3	4	3	3	7	0	1	1	3	1	1	1	8	1	2	1	1	4	1	1	1	4
M1ai	M1	A-C3	A-C	1	0	0	3	1	1	1	2	37	1	1	1	2	3	4	30	3	7	0	1	1	95	1	1	1	8	1	2	1	1	4	1	1	1	4
M1aj	M1	A-C3	A-C	1	0	0	3	1	1	1	2	6	1	1	1	2	3	4	3	66	7	0	14	1	3	1	1	1	8	1	2	1	1	4	1	1	1	4
M1ak	M1	A-C3	A-C	16	0	0	3	1	1	6	2	6	1	1	1	2	3	4	99	3	7	0	19	1	3	1	1	1	8	1	2	1	1	33	1	1	1	4
M1b	M1	A-C3	A-C	1	0	0	3	1	1	1	2	1	1	1	1	2	3	4	3	3	2	0	1	1	3	1	1	1	8	1	2	1	1	4	1	1	1	4
M1c	M1	A-C3	A-C	1	0	0	3	1	1	1	2	6	1	1	1	2	3	4	3	3	2	0	1	1	3	1	1	1	8	1	2	1	1	4	1	1	1	4
M1d	M1	A-C3	A-C	1	0	0	3	1	1	1	2	6	1	1	1	2	3	4	3	3	2	0	1	6	3	1	1	1	8	1	2	1	1	4	1	1	1	9
M1e	M1	A-C3	A-C	1	0	0	3	1	1	1	2	6	1	1	1	2	3	4	3	3	2	0	1	1	3	1	1	1	8	1	2	1	17	4	1	1	1	4
M1f	M1	A-C3	A-C	1	0	0	3	1	1	1	2	6	1	1	1	2	3	4	3	3	2	0	1	1	3	1	1	1	64	1	2	1	1	4	1	1	1	4
M1g	M1	A-C3	A-C	1	0	0	36	1	1	1	2	6	1	1	1	2	3	4	3	3	2	0	1	6	3	1	1	1	8	1	2	1	1	4	1	1	1	9
M1h	M1	A-C3	A-C	1	0	0	3	1	1	1	2	6	1	1	1	2	3	4	3	3	7	0	1	1	3	1	1	1	8	1	2	1	1	4	1	1	1	4
M1i	M1	A-C3	A-C	1	0	0	3	1	1	1	2	6	8	1	1	2	3	4	3	3	2	0	1	1	3	1	1	1	8	1	2	1	1	4	1	1	1	4
M1j	M1	A-C3	A-C	1	0	0	3	1	1	1	2	6	1	1	1	2	3	4	3	3	2	0	1	6	3	1	1	1	8	1	2	1	1	4	1	1	1	9
M1k	M1	A-C3	A-C	1	0	0	3	1	1	1	2	43	1	1	1	2	3	4	3	3	2	0	1	1	3	1	1	1	8	1	2	1	1	4	1	1	1	21
M1l	M1	A-C3	A-C	1	0	0	3	1	1	1	2	6	1	1	1	2	3	4	3	3	7	47	1	1	3	1	1	1	8	1	2	1	1	4	1	1	1	4
M1m	M1	A-C3	A-C	1	0	0	3	1	1	1	2	37	1	1	1	2	3	4	3	3	22	0	1	1	3	1	1	1	8	1	2	1	1	4	1	1	1	4
M1n	M1	A-C3	A-C	1	0	0	3	1	1	1	2	6	1	1	1	2	3	4	3	3	2	0	1	1	3	1	1	1	8	1	2	1	1	4	1	1	1	4
M1o	M1	A-C3	A-C	1	0	0	3	1	1	1	2	6	8	1	1	2	3	4	3	3	2	0	1	1	3	1	1	1	8	1	2	1	1	4	1	1	1	4
M1p	M1	A-C3	A-C	1	0	0	3	1	1	1	2	6	1	1	1	2	3	4	3	3	2	0	1	1	3	1	1	1	8	1	2	1	1	4	1	1	1	4
M1q	M1	A-C3	A-C	1	0	0	3	1	1	1	2	6	1	1	1	2	3	4	3	67	7	0	1	1	3	1	1	1	8	1	2	1	1	4	1	1	1	4
M1r	M1	A-C3	A-C	1	0	0	3	1	1	1	2	6	8	1	1	2	3	4	3	3	2	0	1	1	3	1	1	1	8	1	2	1	1	4	1	1	1	4
M1s	M1	A-C3	A-C	1	0	0	3	1	1	1	2	6	8	1	1	2	3	4	3	3	2	0	1	1	3	1	1	1	8	1	2	1	1	4	1	1	1	4
M1t	M1	A-C3	A-C	1	0	0	3	1	1	1	2	6	8	1	1	2	3	4	3	3	2	0	1	1	3	1	1	1	8	1	2	1	1	4	1	1	1	4
M1u	M1	A-C3	A-C	1	0	0	3	1	1	1	2	6	53	1	1	2	3	4	3	3	7	0	1	1	3	1	1	1	8	1	2	1	1	4	1	1	1	4
M1v	M1	A-C3	A-C	1	0	0	3	1	72	1	2	6	1	1	1	2	3	4	3	3	7	0	1	1	3	1	1	1	8	1	2	1	1	4	1	1	1	4
M1w	M1	A-C3	A-C	1	0	0	3	1	1	1	2	6	1	1	1	2	3	4	3	3	7	0	1	1	3	1	1	1	8	1	2	1	1	4	1	1	1	4
M1x	M1	A-C3	A-C	1	0	0	3	1	1	1	2	6	1	1	1	2	3	4	3	3	7	0	1	1	3	1	1	1	8	1	2	1	1	4	1	1	1	4
M1y	M1	A-C3	A-C	1	0	0	3	1	1	1	2	6	1	1	1	2	3	4	3	3	7	0	1	1	3	1	1	1	8	1	2	1	1	4	1	1	1	4
M1z	M1	A-C3	A-C	1	0	0	3	1	1	1	2	6	1	1	1	2	3	4	3	3	7	0	1	1	3	1	1	1	8	1	2	1	1	4	1	1	1	4
M205a	M205	E5	E	0	6	3	0	1	22	2	3	5	1	6	3	2	1	9	24	16	1	2	1	1	0	2	1	3	1	7	1	1	2	5	1	1	1	1
M207d	M207	D1	D	0	0	9	0	1	1	1	2	4	1	2	2	1	2	3	5	41	1	15	20	1	1	1	1	4	2	1	2	1	1	1	1	1	1	22
M208a	M208	D4	D	0	0	1	0	6	2	1	4	30	13	2	1	1	3	1	83	1	1	1	1	2	44	1	1	5	1	1	12	1	1	2	3	1	1	3
M209a	M209	E3	E	0	59	0	17	1	2	1	1	1	20	1	1	1	2	1	68	1	2	6	1	2	28	1	1	1	2	1	3	1	1	1	2	1	1	3
M209b	M209	E3	E	0	59	0	17	1	2	1	5	1	20	1	1	1	2	1	68	1	2	6	1	2	28	1	1	1	2	1	3	1	1	1	2	1	1	3
M209c	M209	E3	E	0	59	0	17	1	2	1	5	1	20	1	1	1	2	1	68	1	2	6	1	2	28	1	1	1	2	1	3	1	1	1	2	1	1	3
M209d	M209	E3	E	0	59	0	17	1	2	1	1	1	20	1	1	1	2	1	68	1	2	6	1	2	28	1	1	1	2	1	3	1	1	1	2	1	1	3
M209e	M209	E3	E	0	92	0	1	1	30	1	22	3	8	1	2	4	2	1	100	1	1	2	1	1	32	1	1	5	1	28	18	1	1	11	1	1	1	18
M209f	M209	E3	E	0	92	0	1	1	30	1	22	3	8	1	2	4	2	1	100	1	1	2	1	1	32	1	1	5	1	28	18	1	1	11	1	1	1	18
M217a	M217	D3	D	0	76	0	1	1	43	1	1	9	1	1	1	3	3	15	84	1	2	34	1	2	67	6	1	5	31	8	3	1	1	30	1	1	1	3
M217b	M217	D3	D	0	76	0	1	1	43	1	1	9	1	1	1	3	3	15	84	1	2	34	1	2	67	6	1	5	31	8	3	1	1	30	1	1	1	3
M217d	M217	D3	D	0	76	0	1	1	43	1	29	44	1	1	1	3	3	15	84	68	2	34	1	2	67	6	1	5	31	8	3	1	1	9	1	1	1	3
M218a	M218	M218	NK	0	77	11	0	1	17	1	1	8	1	1	1	1	1	1	101	1	2	1	1	1	27	1	1	2	65	4	1	1	1	3	2	1	1	8
M218c	M218	M218	NK	0	35	11	0	1	17	1	1	8	3	1	1	1	1	1	36	69	2	1	1	1	27	1	1	2	3	4	1	1	1	3	2	1	1	8
M218d	M218	M218	NK	0	35	11	0	1	17	1	1	8	3	1	1	1	1	1	36	1	2	1	1	1	27	1	1	2	3	4	1	1	1	3	2	1	1	8
M218e	M218	M218	NK	0	35	11	0	1	17	1	1	8	1	1	1	1	1	1	36	1	2	1	1	1	27	1	1	2	3	4	1	1	11	3	2	1	1	8
M223a	M223	D4	D	0	77	1	0	1	3	2	4	19	1	1	5	1	1	1	2	17	1	5	1	1	2	2	1	1	10	2	1	1	1	17	1	1	1	2
M223b	M223	D4	D	0	77	1	0	1	3	2	4	1	8	1	5	1	1	1	125	10	1	5	1	1	2	2	1	1	10	37	1	1	1	2	1	1	1	2
M224a	M224	D4	D	0	93	10	0	6	2	1	4	30	3	1	1	1	3	1	50	1	1	1	1	1	44	1	1	4	1	29	12	1	1	2	3	1	1	2
M224b	M224	D4	D	0	93	10	0	6	2	1	4	30	3	1	1	1	3	1	50	1	1	1	1	1	44	1	1	4	1	29	12	1	1	2	3	1	1	2
M225a	M225	D4	D	0	0	6	0	1	8	1	1	8	7	1	1	1	3	1	85	1	2	32	2	1	5	1	1	1	33	3	1	1	1	3	1	1	1	2
M229a	M229	A-C4	A-C	17	0	0	4	1	8	2	18	7	38	1	1	3	4	1	102	42	1	0	15	1	68	1	1	10	1	1	19	1	1	24	1	1	1	1
M229c	M229	A-C4	A-C	17	0	0	4	1	8	2	18	7	38	1	1	3	4	1	102	42	1	0	15	1	68	1	1	10	1	1	19	1	1	24	1	1	1	1
M22a	M22	E4	E	8	0	0	2	1	44	1	30	23	3	5	17	1	2	1	86	43	16	48	1	1	0	1	1	1	2	18	9	1	1	3	12	1	1	4
M22b	M22	E4	E	8	0	0	2	1	44	1	3	23	1	5	17	1	2	1	86	70	23	38	1	1	0	1	1	1	2	18	9	1	1	3	24	1	1	4
M22c	M22	E4	E	27	0	0	2	1	44	1	3	23	1	5	17	1	2	1	86	43	16	38	1	1	0	1	1	1	2	18	9	1	1	3	12	1	1	4
M22f	M22	E4	E	0	0	0	1	1	14	2	2	1	36	1	3	3	2	3	126	41	1	2	1	1	96	2	1	4	1	6	2	1	1	1	1	1	1	23
M22g	M22	E4	E	0	39	0	4	1	2	1	13	3	9	1	1	8	1	1	42	1	10	0	3	1	38	1	1	2	29	1	2	1	1	3	10	1	1	11
M22h	M22	E4	E	0	39	0	4	1	2	1	13	3	9	1	1	8	1	1	42	1	10	0	3	1	38	1	1	2	29	1	2	1	1	3	10	1	1	11
M22i	M22	E4	E	0	39	0	4	1	2	1	13	3	9	1	1	8	1	1	42	1	10	0	3	1	38	1	1	2	29	1	2	1	1	3	10	1	1	11
M22j	M22	E4	E	0	39	0	4	1	2	1	13	3	9	1	1	8	1	1	42	1	10	0	3	1	38	1	1	2	29	1	2	1	1	3	10	1	1	11
M22k	M22	E4	E	0	39	0	4	1	2	1	13	3	9	1	1	8	1	1	42	1	10	0	3	1	38	1	1	2	29	1	2	1	1	3	10	1	1	11
M22l	M22	E4	E	0	39	0	4	1	2	1	13	3	9	1	1	8	1	1	42	1	10	0	3	1	38	1	1	2	29	1	2	1	1	3	10	1	1	11
M230c	M230	D4	D	0	0	2	0	1	12	1	5	2	5	2	1	1	3	1	9	1	2	7	1	1	4	2	1	2	5	2	1	1	4	3	1	1	1	1
M230d	M230	D4	D	0	46	1	0	1	11	1	1	2	39	5	1	1	2	1	55	1	2	10	1	1	14	3	1	1	17	1	3	1	1	1	3	1	1	1
M230e	M230	D4	D	0	46	1	0	1	11	1	1	2	29	5	1	1	2	1	55	1	2	10	1	1	14	3	1	1	17	1	3	1	1	1	3	1	1	1
M230f	M230	D4	D	0	46	1	0	1	11	1	1	2	39	5	1	1	2	1	55	1	2	10	1	1	14	3	1	1	17	1	3	1	1	1	3	1	1	1
M230g	M230	D4	D	0	46	1	0	1	11	1	1	2	29	5	1	1	2	1	55	1	2	10	1	1	14	3	1	1	17	1	3	1	1	1	3	1	1	1
M230h	M230	D4	D	0	46	1	0	1	11	1	1	2	29	5	1	1	2	1	55	1	2	10	1	1	14	3	1	1	17	1	3	1	1	1	3	1	1	1
M232h	M232	E4	E	0	60	0	1	1	27	1	15	9	2	1	9	3	2	1	69	33	13	29	1	1	55	1	1	2	34	10	2	1	1	25	1	1	1	3
M232i	M232	E4	E	0	60	0	1	1	27	1	15	9	2	1	9	3	21	1	69	33	13	29	1	1	55	1	1	2	34	10	2	1	1	25	1	1	1	3
M232j	M232	E4	E	0	60	0	1	1	27	1	15	9	2	1	9	3	2	1	69	33	13	29	1	1	55	1	1	2	34	10	2	1	1	25	1	1	1	3
M232k	M232	E4	E	0	60	0	1	1	27	1	15	9	2	1	9	3	2	1	69	33	13	29	1	1	55	1	1	2	34	10	2	1	1	25	1	1	1	3
M238c	M238	A-C3	A-C	12	0	0	2	1	45	1	1	16	1	1	1	2	3	2	87	2	2	0	1	1	69	4	1	4	8	27	1	1	1	1	1	1	1	3
M238d	M238	A-C3	A-C	13	0	0	1	1	25	3	5	19	3	8	1	1	1	1	70	15	2	1	1	1	16	1	1	2	11	5	3	1	1	14	2	1	1	1
M238e	M238	A-C3	A-C	13	0	0	1	1	25	3	5	19	3	8	1	1	1	1	70	15	2	1	1	1	16	1	1	2	11	5	3	1	1	14	2	1	1	1
M238f	M238	A-C3	A-C	13	0	0	1	1	25	3	5	19	3	8	1	1	1	1	70	15	2	1	1	1	16	1	1	2	11	5	3	1	1	14	2	1	1	1
M238g	M238	A-C3	A-C	12	0	0	2	1	45	1	1	16	1	1	1	2	3	2	87	2	2	0	1	1	69	4	1	4	8	27	1	1	1	1	1	1	1	3
M238h	M238	A-C3	A-C	12	0	0	2	1	45	1	1	16	1	1	1	2	3	2	87	2	2	0	1	1	69	4	1	4	8	27	1	1	1	1	1	1	1	3
M239b	M239	A-C3	A-C	18	0	0	1	1	2	1	1	1	40	1	1	3	3	7	19	5	1	2	4	2	19	3	1	2	31	30	3	1	1	34	1	2	1	3
M239c	M239	A-C3	A-C	18	0	0	1	1	2	1	1	1	40	1	1	3	3	7	19	5	1	2	4	2	19	3	1	2	31	30	3	1	1	9	1	2	1	3
M23a	M23	M23	NK	28	0	0	4	12	73	3	2	2	1	19	4	1	1	19	127	8	5	0	21	1	0	3	1	3	6	18	9	1	1	5	12	1	1	1
M25aa	M25	E3	E	0	28	0	2	7	6	1	1	20	18	1	1	1	2	5	30	23	3	0	1	1	15	1	1	1	18	1	5	1	1	1	1	1	1	2
M25ab	M25	E3	E	0	5	0	5	1	4	1	2	1	2	2	1	4	6	2	1	4	1	0	1	1	1	1	1	5	4	1	1	2	1	1	1	1	1	2
M25ac	M25	E3	E	0	28	0	2	7	6	1	1	20	18	1	1	1	2	5	30	23	3	0	1	1	15	1	1	1	18	1	5	1	1	1	1	1	1	2
M25ad	M25	E3	E	0	28	0	2	7	6	1	1	20	18	1	1	1	2	5	30	23	3	0	1	1	15	1	1	1	18	1	5	1	1	1	1	1	1	2
M25ae	M25	E3	E	0	5	0	5	1	4	1	2	1	2	2	1	4	6	2	1	4	1	0	1	1	1	1	1	5	4	1	1	2	1	1	1	1	1	2
M25af	M25	E3	E	0	5	0	5	1	4	1	2	1	2	2	1	4	6	2	1	4	1	0	1	1	1	1	1	5	4	1	1	2	1	1	1	1	1	2
M25ag	M25	E3	E	0	5	0	5	1	4	1	2	1	2	2	1	4	6	2	1	4	1	0	1	1	1	1	1	5	4	1	1	2	1	1	1	1	1	2
M25ah	M25	E3	E	0	5	0	5	1	4	1	2	1	2	2	1	4	6	2	1	4	1	0	1	1	1	1	1	5	4	1	1	2	1	1	1	1	1	2
M25ai	M25	E3	E	0	5	0	5	1	4	1	2	1	2	2	1	4	6	2	1	4	1	0	1	1	1	1	1	5	4	1	1	2	1	1	1	1	1	2
M25aj	M25	E3	E	0	5	0	5	1	4	1	2	1	2	2	1	4	6	2	1	4	1	0	1	1	1	1	1	5	4	1	1	2	1	1	1	1	1	2
M25ak	M25	E3	E	0	5	0	5	1	4	1	2	1	2	2	1	4	6	2	1	4	1	0	1	1	1	1	1	5	4	1	1	2	1	1	1	1	1	2
M25al	M25	E3	E	0	5	0	5	1	4	1	2	1	2	2	1	4	6	2	1	4	1	0	1	1	1	1	1	5	4	1	1	2	1	1	1	1	1	2
M25am	M25	E3	E	0	5	0	5	1	4	1	2	1	2	2	1	4	6	2	1	4	1	0	1	1	1	1	1	5	4	1	1	2	1	1	1	1	1	2
M25an	M25	E3	E	0	28	0	2	7	6	1	1	20	18	1	1	1	2	5	30	23	3	0	1	1	15	1	1	1	18	1	5	1	1	1	1	1	1	2
M25f	M25	E3	E	0	28	0	2	7	6	1	1	20	18	1	1	1	2	5	30	23	3	0	1	1	15	1	1	1	18	1	5	1	1	1	1	1	1	2
M25g	M25	E3	E	0	5	0	5	1	4	1	2	1	2	2	1	4	6	2	1	4	1	0	1	1	1	1	1	5	4	1	1	2	1	1	1	1	1	2
M25h	M25	E3	E	0	78	0	2	1	46	1	1	2	4	1	14	1	1	1	22	5	3	0	4	1	70	1	1	1	4	10	1	2	1	7	1	1	1	15
M25i	M25	E3	E	0	78	0	2	1	46	1	1	2	4	1	14	1	1	1	22	5	3	0	4	1	70	1	1	1	4	10	1	2	1	7	1	1	1	15
M25j	M25	E3	E	0	78	0	2	1	46	1	1	2	4	1	14	1	1	1	22	5	3	0	4	1	70	1	1	1	4	10	1	2	1	7	1	1	1	15
M25k	M25	E3	E	0	79	0	1	1	3	1	19	31	3	1	1	2	4	1	88	1	3	24	1	1	13	1	1	1	1	2	16	1	1	2	1	1	1	3
M25l	M25	E3	E	0	79	0	1	1	3	1	19	31	3	1	1	2	4	1	88	1	3	24	1	1	13	1	1	1	1	2	16	1	1	2	1	1	1	3
M25m	M25	E3	E	0	79	0	1	1	3	1	19	31	3	1	1	2	4	1	88	1	3	24	1	1	13	1	1	1	1	2	16	1	1	2	1	1	1	3
M25n	M25	E3	E	0	28	0	2	1	6	1	1	3	3	1	1	1	2	1	79	23	3	0	1	1	97	1	1	3	18	1	1	1	1	9	1	1	1	2
M25o	M25	E3	E	0	5	0	5	1	4	1	2	1	2	2	1	4	6	2	1	4	1	0	1	1	1	1	1	5	4	1	1	2	1	1	1	1	1	2
M25p	M25	E3	E	0	5	0	5	1	4	1	2	1	2	2	1	4	6	2	1	4	1	0	1	1	1	1	1	5	4	1	1	2	1	1	1	1	1	2
M25q	M25	E3	E	0	28	0	2	7	6	1	1	20	18	1	1	1	2	5	30	23	3	0	1	1	15	1	1	1	18	1	5	1	1	1	1	1	1	2
M25r	M25	E3	E	0	28	0	2	7	6	1	1	20	18	1	1	1	2	5	30	23	3	0	1	1	15	1	1	1	18	1	5	1	1	1	1	1	1	2
M25s	M25	E3	E	0	5	0	5	1	4	1	2	1	2	2	1	4	6	2	1	4	1	0	1	1	1	1	1	5	4	1	1	2	1	1	1	1	1	2
M25t	M25	E3	E	0	5	0	5	1	4	1	2	1	2	2	1	4	6	2	1	4	1	0	1	1	1	1	1	5	4	1	1	2	1	1	1	1	1	2
M25u	M25	E3	E	0	5	0	5	1	4	1	2	1	2	2	1	4	6	2	1	4	1	0	1	1	1	1	1	5	4	1	1	2	1	1	1	1	1	2
M25v	M25	E3	E	0	5	0	5	1	4	1	2	1	2	2	1	4	6	2	1	4	1	0	1	1	1	1	1	5	4	1	1	2	1	1	1	1	1	2
M25w	M25	E3	E	0	5	0	5	1	4	1	2	1	2	2	1	4	6	2	1	4	1	0	1	1	1	1	1	5	4	1	1	2	1	1	1	1	1	2
M25x	M25	E3	E	0	5	0	5	1	4	1	2	1	2	2	1	4	6	2	1	4	1	0	1	1	1	1	1	5	4	1	1	2	1	1	1	1	1	2
M25y	M25	E3	E	0	5	0	5	1	4	1	2	1	2	2	1	4	6	2	1	4	1	0	1	1	1	1	1	5	4	1	1	2	1	1	1	1	1	2
M25z	M25	E3	E	0	5	0	5	1	4	1	2	1	2	2	1	4	6	2	1	4	1	0	1	1	1	1	1	5	4	1	1	2	1	1	1	1	1	2
M26a	M26	M26	A-C	29	0	0	1	1	74	13	1	2	4	20	7	3	3	1	128	1	3	2	1	1	98	3	1	1	66	3	13	1	1	5	2	1	1	2
M28	M2	E4	E	0	16	0	1	1	20	1	10	2	2	2	1	1	9	6	4	4	5	21	4	1	16	1	1	1	20	1	2	1	2	1	6	1	1	4
M28a	M28	E4	E	0	16	0	1	1	20	1	10	2	2	2	1	1	9	6	4	4	5	21	4	1	16	1	1	1	20	1	2	1	2	1	6	1	1	4
M28b	M28	E4	E	0	16	0	1	1	20	1	10	2	2	2	1	1	9	6	4	4	5	21	4	1	16	1	1	1	20	1	2	1	2	1	6	1	1	4
M28c	M28	E4	E	0	16	0	1	1	20	1	10	2	2	2	1	1	9	6	4	9	5	21	4	1	16	1	1	1	20	1	2	1	2	1	6	1	1	4
M28d	M28	E4	E	0	16	0	1	1	20	1	10	2	2	2	1	1	9	6	4	4	5	21	4	1	16	1	1	1	20	1	2	1	2	1	6	1	1	4
M28e	M28	E4	E	0	16	0	1	1	20	1	10	2	2	2	1	1	9	6	4	4	5	21	4	1	16	1	1	2	20	1	2	1	2	1	6	1	1	4
M28f	M28	E4	E	0	16	0	1	1	20	1	10	2	2	2	1	1	9	6	4	4	5	21	4	1	16	1	1	1	20	1	2	1	2	1	6	1	1	4
M28g	M28	E4	E	0	94	0	1	1	59	1	14	7	7	7	1	1	3	1	103	2	1	39	1	1	39	1	1	1	11	1	1	1	1	2	1	2	1	4
M28h	M28	E4	E	0	94	0	1	1	59	1	14	7	7	7	1	1	3	1	103	2	1	39	1	1	39	1	1	1	11	1	1	1	1	2	1	2	1	4
M28i	M28	E4	E	0	16	0	1	1	20	1	10	2	54	2	1	1	9	6	129	4	5	21	4	1	16	1	1	1	20	1	2	1	2	1	6	1	1	4
M28j	M28	E4	E	0	16	0	1	1	20	1	10	45	55	2	1	1	9	6	4	4	5	21	4	1	16	1	1	1	20	1	2	1	2	1	25	1	1	4
M28k	M28	E4	E	0	16	0	1	1	20	1	10	46	2	2	1	1	9	6	4	4	5	21	4	1	16	1	1	1	20	1	2	1	2	1	6	1	1	4
M28l	M28	E4	E	0	16	0	1	1	20	1	10	2	2	2	1	1	9	6	4	4	5	21	4	1	16	1	1	1	20	1	2	1	2	1	6	1	1	4
M29a	M29	M29	A-C	19	0	8	0	1	60	2	8	18	1	2	1	2	2	1	31	1	2	1	1	1	0	2	1	4	1	31	1	1	2	35	1	1	1	1
M29b	M29	M29	A-C	19	0	8	0	1	60	2	8	18	1	2	1	2	22	1	31	71	2	1	1	1	0	2	1	4	1	31	1	1	2	1	1	1	1	1
M2a	M2	E4	E	0	95	0	24	1	8	2	3	1	9	1	1	1	1	1	89	4	5	0	8	1	0	1	1	3	44	2	1	1	1	1	4	1	1	3
M2b	M2	E4	E	0	95	0	24	1	8	2	3	1	9	1	1	1	1	1	89	4	5	0	8	1	0	1	1	3	44	2	1	1	1	1	4	1	1	3
M2c	M2	E4	E	0	0	0	24	1	8	2	3	1	9	1	1	1	1	1	89	4	5	0	8	1	0	1	1	3	44	2	1	1	1	1	4	1	1	3
M30a	M30	A-C2	A-C	0	0	2	0	1	23	1	3	47	1	2	1	1	3	1	130	1	8	1	2	1	10	1	1	2	3	13	5	1	1	3	1	1	1	19
M33c	M33	D4	D	0	17	5	0	1	14	2	3	4	1	2	3	1	2	3	9	1	2	1	1	1	4	2	1	3	1	2	2	1	4	1	1	1	1	1
M33d	M33	D4	D	0	17	5	0	1	14	2	3	4	1	2	3	1	2	3	9	1	2	1	1	1	4	2	1	3	1	2	2	1	4	1	1	1	1	1
M33e	M33	D4	D	0	17	5	0	1	14	2	3	4	1	2	3	1	2	3	9	1	2	1	1	1	4	2	1	3	1	2	2	1	4	1	1	1	1	1
M33f	M33	D4	D	0	17	5	0	1	14	2	3	4	1	2	3	1	2	3	9	1	2	1	1	1	4	2	1	3	1	2	2	1	4	1	1	1	1	1
M33g	M33	D4	D	0	17	5	0	1	14	2	3	4	1	2	3	1	2	3	9	1	2	1	1	1	4	2	1	3	1	2	2	1	4	1	1	1	1	1
M33h	M33	D4	D	0	17	5	0	1	14	2	3	4	1	2	3	1	2	3	9	1	2	1	1	1	4	2	1	3	1	2	2	1	4	1	1	1	1	1
M33i	M33	D4	D	0	17	5	0	1	14	2	3	4	1	2	3	1	2	3	9	1	2	1	1	1	4	2	1	3	1	2	2	1	4	1	1	1	1	1
M33j	M33	D4	D	0	17	5	0	1	14	2	3	4	1	2	3	1	2	3	9	1	2	1	1	1	4	2	1	3	1	2	2	1	4	1	1	1	1	1
M33k	M33	D4	D	0	17	5	0	1	14	2	3	4	1	2	3	1	2	3	9	1	2	1	1	1	4	2	1	3	1	2	2	1	4	1	1	1	1	1
M33l	M33	D4	D	0	17	5	0	1	14	2	3	4	1	2	3	1	2	3	9	1	2	1	1	1	4	2	1	3	1	2	2	1	4	1	1	1	1	1
M33m	M33	D4	D	0	17	5	0	1	14	2	3	4	1	2	3	1	2	3	9	1	2	1	1	1	4	2	1	3	1	2	2	1	4	1	1	1	1	1
M38a	M38	M38	NK	30	0	0	13	1	17	1	4	27	5	1	1	1	3	1	15	10	1	0	1	1	26	1	1	2	9	3	1	1	1	2	1	1	13	1
M39b	M39	A-C4	A-C	2	0	0	1	3	19	1	2	15	12	2	1	2	1	1	18	12	2	18	1	1	17	1	1	6	9	1	1	1	2	7	1	1	1	1
M39c	M39	A-C4	A-C	2	0	0	1	3	19	1	2	15	12	2	1	2	1	1	18	12	2	18	1	1	17	1	1	6	9	1	1	1	2	7	1	1	1	1
M39d	M39	A-C4	A-C	2	0	0	1	3	19	1	2	15	12	2	1	2	1	1	18	12	2	18	1	1	17	1	1	6	9	1	1	1	2	7	1	1	1	1
M39e	M39	A-C4	A-C	2	0	0	1	3	19	1	2	15	12	2	1	2	1	1	18	12	2	18	1	1	17	1	1	6	9	1	1	1	2	7	1	1	1	1
M39f	M39	A-C4	A-C	2	0	0	1	3	19	1	2	15	12	2	1	2	1	1	18	12	2	18	1	1	17	1	1	6	9	1	1	1	2	7	1	1	1	1
M39g	M39	A-C4	A-C	2	0	0	1	3	19	1	2	15	12	2	1	2	1	1	18	12	2	18	1	1	17	1	1	6	9	1	1	1	2	7	1	1	1	1
M39h	M39	A-C4	A-C	31	0	0	1	9	3	8	5	3	4	1	1	1	4	2	18	34	1	1	3	1	5	1	1	1	9	26	1	1	1	1	2	1	1	1
M39i	M39	A-C4	A-C	2	0	0	1	3	19	1	2	15	12	2	1	2	1	1	18	12	2	18	1	1	17	1	1	6	9	1	1	1	2	7	1	1	1	1
M39j	M39	A-C4	A-C	2	0	0	1	3	19	1	2	15	12	2	1	2	1	1	18	12	2	18	1	1	17	1	1	6	9	1	1	1	2	7	1	1	1	1
M39k	M39	A-C4	A-C	2	0	0	1	3	19	1	2	15	12	2	1	2	1	1	18	12	2	18	1	1	17	1	1	6	9	1	1	1	2	7	1	1	1	1
M39l	M39	A-C4	A-C	2	0	0	1	3	19	1	2	15	12	2	1	2	1	1	18	12	2	18	1	1	17	1	1	6	9	1	1	1	2	7	1	1	1	1
M39m	M39	A-C4	A-C	2	0	0	1	3	19	1	2	15	12	2	1	2	1	1	18	12	2	18	1	1	17	1	1	6	9	1	1	1	2	7	1	1	1	1
M39n	M39	A-C4	A-C	2	0	0	1	3	19	1	2	15	12	2	1	2	1	1	18	12	2	18	1	1	17	1	1	6	9	1	1	1	2	7	1	1	1	1
M3a	M3	A-C5	A-C	5	0	4	0	1	9	4	2	2	1	2	1	1	2	1	26	6	9	1	1	1	0	1	1	7	2	14	8	1	2	1	1	1	1	1
M3b	M3	A-C5	A-C	5	0	4	0	1	9	4	2	2	1	2	1	1	2	1	26	6	9	1	1	1	0	1	1	7	2	14	8	1	2	1	1	1	1	1
M3c	M3	A-C5	A-C	20	0	4	0	1	9	4	2	2	1	2	1	1	2	1	26	6	9	1	1	1	0	1	1	7	2	14	8	1	2	1	1	1	1	1
M3d	M3	A-C5	A-C	5	0	4	0	1	9	4	2	2	1	2	1	1	2	1	26	6	9	1	1	1	0	1	1	7	2	14	8	1	2	1	1	1	1	1
M3e	M3	A-C5	A-C	5	0	4	0	1	9	4	2	2	1	2	1	1	2	1	26	6	9	1	1	1	0	1	1	7	2	14	8	1	2	1	1	1	1	16
M3f	M3	A-C5	A-C	20	0	4	0	1	9	4	2	2	1	2	1	1	2	1	26	6	9	1	1	1	0	1	1	7	2	14	8	1	2	1	1	1	1	1
M3g	M3	A-C5	A-C	5	0	4	0	1	9	4	2	2	1	2	1	1	2	1	26	6	9	1	1	1	0	1	1	7	2	14	8	1	2	1	1	1	1	16
M3h	M3	A-C5	A-C	5	0	4	0	1	9	4	2	2	1	2	1	1	2	1	26	6	9	1	1	1	0	1	0	7	2	14	8	1	2	1	1	1	1	16
M3i	M3	A-C5	A-C	5	0	4	0	1	9	4	2	2	1	2	1	1	2	1	26	6	9	1	1	1	0	1	1	7	2	14	8	1	2	1	1	1	1	1
M3j	M3	A-C5	A-C	32	0	4	0	1	9	4	2	2	1	2	1	1	2	1	26	6	9	1	1	1	0	1	1	7	2	14	8	1	2	1	11	1	1	1
M3k	M3	A-C5	A-C	5	0	4	0	1	9	4	2	2	1	2	1	1	2	1	26	6	9	1	1	1	0	1	1	7	2	14	8	1	2	1	1	1	1	1
M3l	M3	A-C5	A-C	5	0	4	0	1	9	4	2	2	1	2	1	1	2	1	26	6	9	1	1	1	0	1	1	7	2	14	8	1	2	1	1	1	1	1
M41a	M41	D4	D	0	0	5	0	1	75	2	23	28	56	2	1	1	2	3	1	72	2	8	13	1	0	2	1	3	2	2	2	0	4	1	26	1	1	1
M41b	M41	D4	D	0	0	5	0	1	76	2	23	4	1	2	1	1	23	3	1	8	2	8	22	1	0	2	1	0	2	2	2	1	4	1	1	1	1	1
M42d	M42	E6	D	0	0	4	0	1	5	2	2	11	1	2	1	3	1	6	104	7	1	1	1	1	66	1	1	2	3	2	2	1	1	11	1	1	1	2
M42e	M42	E6	D	0	0	0	1	1	17	1	3	1	1	5	1	1	2	1	131	1	2	1	23	1	1	1	1	3	16	1	2	1	1	1	1	1	1	1
M42f	M42	E6	D	0	0	4	0	1	5	2	2	11	1	2	1	3	1	6	104	7	1	1	1	1	66	1	1	2	3	2	2	1	1	11	1	1	1	2
M43a	M43	D4	D	0	47	1	0	1	12	1	9	2	41	2	2	1	3	1	71	1	2	7	1	1	80	1	1	2	52	1	2	1	1	3	1	1	1	1
M43b	M43	D4	D	0	47	1	0	1	12	1	9	2	41	2	2	1	3	1	71	1	2	7	1	1	80	1	1	2	52	1	2	1	1	3	1	1	1	1
M44a	M44	E3	E	0	10	0	1	1	7	1	6	1	42	4	1	6	1	1	105	8	1	11	3	1	9	1	1	1	1	1	1	1	1	2	18	1	1	3
M44b	M44	E3	E	0	10	0	1	1	7	1	6	1	11	4	1	6	1	1	4	2	1	11	3	1	9	1	1	1	1	1	1	1	1	2	4	1	1	3
M44c	M44	E3	E	0	10	0	1	1	7	1	6	1	42	4	1	6	1	1	105	8	1	11	3	1	9	1	0	1	1	1	24	1	1	2	18	1	1	3
M44e	M44	E3	E	0	61	0	1	1	7	1	6	1	1	4	1	6	1	1	4	8	1	11	3	1	9	1	1	1	1	1	1	1	1	2	4	1	1	3
M44f	M44	E3	E	0	61	0	1	1	7	1	6	1	1	4	1	6	1	1	4	8	1	11	3	1	9	1	1	1	1	1	1	1	1	2	4	1	1	3
M44g	M44	E3	E	0	10	0	1	1	7	1	6	1	11	4	1	6	1	1	4	11	1	11	3	1	9	1	1	1	1	1	1	1	1	2	4	1	1	3
M44h	M44	E3	E	0	10	0	1	1	7	1	6	1	11	4	1	6	1	20	4	11	1	11	3	1	9	1	1	1	1	1	1	1	1	2	4	1	1	3
M44i	M44	E3	E	0	10	0	1	1	7	1	6	1	11	4	1	6	1	1	4	2	1	11	3	1	9	1	1	1	1	1	1	1	1	2	4	1	1	3
M44j	M44	E3	E	0	10	0	1	1	7	1	6	1	11	4	1	6	1	1	4	2	1	11	3	1	9	1	1	1	1	1	1	1	1	2	4	1	1	3
M44k	M44	E3	E	0	10	0	1	1	7	1	6	1	11	4	1	6	1	1	4	11	1	11	3	1	9	1	1	1	1	1	1	1	1	2	4	1	1	3
M44l	M44	E3	E	0	10	0	1	1	7	1	6	1	11	4	1	6	1	1	4	11	1	11	3	1	9	1	1	1	1	1	1	1	1	2	4	1	1	3
M44m	M44	E3	E	0	10	0	1	1	7	1	6	1	11	4	1	6	1	1	4	11	1	11	3	1	9	1	1	1	1	1	1	1	1	2	4	1	1	3
M44n	M44	E3	E	0	10	0	1	1	7	1	6	1	11	4	1	6	1	1	4	44	1	11	3	1	9	1	1	1	1	1	1	1	1	2	4	1	1	3
M44o	M44	E3	E	0	10	0	1	1	7	1	6	1	11	4	1	6	1	1	132	11	1	11	3	1	9	1	1	1	1	1	1	1	1	2	4	1	1	3
M44p	M44	E3	E	0	10	0	1	1	7	1	6	1	11	4	1	6	1	1	4	11	1	11	3	1	9	1	1	1	1	1	1	1	1	2	4	1	1	3
M44q	M44	E3	E	0	10	0	1	1	7	1	6	1	11	4	1	6	1	1	4	11	1	11	3	1	9	1	1	1	1	1	1	1	1	2	4	1	1	3
M44r	M44	E3	E	0	10	0	1	1	7	1	6	1	11	4	1	6	1	1	4	11	1	11	3	1	9	1	1	1	1	1	1	1	1	2	4	1	1	3
M44s	M44	E3	E	0	10	0	1	1	7	1	6	1	11	4	1	6	1	1	4	44	1	11	3	1	9	1	1	1	1	1	1	1	1	2	4	1	1	3
M44t	M44	E3	E	0	10	0	1	1	7	1	6	1	11	4	1	6	1	1	4	11	1	11	3	1	9	1	1	1	1	1	1	1	1	2	4	1	1	3
M44u	M44	E3	E	0	61	0	1	1	7	1	6	1	1	4	1	6	1	1	4	8	1	11	3	1	9	1	1	1	1	1	1	1	1	2	4	1	1	3
M44v	M44	E3	E	0	61	0	1	1	7	1	6	1	1	4	1	6	1	1	4	8	1	11	3	1	9	1	1	1	1	1	1	1	1	2	4	1	1	3
M48a	M48	E6	E	0	0	0	4	1	2	1	1	3	8	1	1	2	2	1	133	2	1	0	1	1	56	1	1	1	1	1	1	1	1	3	3	1	1	4
M49a	M49	E3	E	0	29	25	0	1	1	3	2	1	57	1	2	2	24	21	0	26	1	16	1	1	62	1	1	4	67	1	4	2	1	2	1	1	1	3
M49g	M49	E3	E	0	29	10	0	1	1	3	2	1	6	1	2	2	1	1	39	26	1	16	1	1	33	1	1	3	25	1	4	2	1	2	1	1	1	3
M49h	M49	E3	E	0	29	10	0	1	1	3	2	1	6	1	2	2	1	1	39	26	1	16	1	1	33	1	1	3	25	1	4	2	1	2	1	1	1	3
M49i	M49	E3	E	0	29	10	0	1	1	3	2	1	6	1	2	2	1	1	39	26	1	16	1	1	33	1	1	3	25	1	4	2	1	2	1	1	1	3
M49j	M49	E3	E	0	0	0	2	1	24	1	4	1	1	1	2	1	1	5	0	29	1	0	1	1	71	1	1	1	45	1	7	1	6	15	2	1	1	4
M49k	M49	E3	E	0	29	10	0	1	1	3	2	1	6	1	2	2	1	1	39	26	1	16	1	1	33	1	1	3	25	1	4	2	1	2	1	1	1	3
M49l	M49	E3	E	0	29	10	0	1	1	3	2	1	6	1	2	2	1	1	39	26	1	16	1	1	33	1	1	3	25	1	4	2	1	2	1	1	1	3
M49m	M49	E3	E	0	29	10	0	1	1	3	2	1	6	1	2	2	1	1	39	26	1	16	1	1	33	1	1	3	25	1	4	2	1	2	1	1	1	3
M49n	M49	E3	E	0	29	10	0	1	1	3	2	1	6	1	2	2	1	1	39	26	1	16	1	1	33	1	1	3	25	1	4	2	1	2	1	1	1	3
M4a	M4	E1	E	0	22	0	6	5	10	1	11	21	6	1	9	2	2	1	32	30	4	0	1	1	40	2	1	4	13	1	14	1	7	1	7	1	1	1
M4b	M4	E1	E	0	22	0	6	5	10	1	11	21	6	1	9	2	2	1	32	30	4	0	1	1	99	2	1	4	13	1	14	1	7	1	7	1	1	1
M4c	M4	E1	E	0	48	0	9	1	3	1	14	27	3	6	1	4	1	1	48	2	10	0	1	1	22	1	1	1	27	2	2	1	1	1	1	1	1	9
M4d	M4	E1	E	0	22	0	6	5	10	1	11	21	6	1	9	2	2	1	32	30	4	0	1	1	40	2	1	4	13	1	14	1	7	1	7	1	1	1
M4e	M4	E1	E	0	22	0	6	5	10	1	11	21	6	1	9	2	2	1	32	36	4	0	1	1	100	2	1	4	13	1	25	1	7	1	7	1	1	1
M4f	M4	E1	E	0	22	0	6	5	10	1	11	21	58	1	9	2	2	1	32	73	4	0	1	1	40	2	1	4	13	1	26	1	7	1	7	1	1	1
M4g	M4	E1	E	0	22	0	6	5	10	1	11	21	6	1	9	2	16	1	32	30	4	0	1	1	101	2	1	4	13	1	27	1	7	1	27	1	1	1
M4h	M4	E1	E	0	0	0	6	5	10	1	11	21	6	1	9	2	2	1	0	74	4	0	24	1	40	2	1	0	13	38	14	1	7	1	7	1	1	1
M4i	M4	E1	E	0	22	0	6	5	10	1	11	21	6	1	9	2	2	1	32	30	4	0	1	1	102	2	1	4	13	1	28	1	7	1	7	1	1	1
M4j	M4	E1	E	0	22	0	6	5	10	1	11	21	59	1	9	2	2	1	32	36	24	0	1	1	103	2	1	9	13	1	14	1	7	1	7	1	1	1
M4k	M4	E1	E	0	62	0	2	1	37	1	4	4	1	1	1	4	8	2	20	7	3	0	1	1	21	1	1	1	4	1	15	1	1	1	2	1	1	4
M4l	M4	E1	E	0	62	0	2	1	37	1	4	4	1	1	1	4	8	2	20	7	3	0	1	1	21	1	1	1	4	1	15	1	1	1	2	1	1	4
M4m	M4	E1	E	0	48	0	9	1	3	1	14	48	3	6	1	4	1	1	48	2	10	0	1	1	22	1	1	1	27	5	2	1	1	1	1	1	1	24
M4n	M4	E1	E	0	48	0	9	1	3	1	14	27	3	6	1	4	1	5	48	2	10	0	1	1	22	1	1	1	27	2	2	1	1	1	1	1	1	9
M4o	M4	E1	E	0	62	0	2	1	37	1	4	4	1	1	1	4	8	2	20	7	3	0	1	1	21	1	1	1	4	1	15	1	1	1	2	1	1	4
M4p	M4	E1	E	0	0	0	2	1	37	1	4	4	1	1	1	4	8	2	20	7	3	0	1	1	21	1	1	1	4	1	15	1	1	1	2	1	1	4
M4q	M4	E1	E	0	62	0	2	1	37	1	4	4	1	1	1	4	8	2	20	7	3	0	1	1	21	1	1	1	4	1	15	1	1	1	2	1	1	4
M4r	M4	E1	E	0	22	0	6	5	77	1	11	49	6	1	9	2	2	1	32	30	4	0	1	1	40	2	1	4	13	1	29	1	7	1	11	1	1	1
M4s	M4	E1	E	0	22	0	6	5	78	14	11	21	6	1	9	2	2	1	0	75	4	0	1	1	40	2	1	12	13	1	30	1	7	1	7	1	1	1
M50a	M50	E2	E	0	63	0	18	1	2	1	2	7	7	2	1	4	3	10	16	1	1	0	5	1	26	1	1	2	3	1	1	1	1	2	2	1	5	13
M50b	M50	E2	E	0	63	0	18	1	2	1	2	7	7	2	1	4	3	10	16	1	1	0	5	1	26	1	1	2	3	1	1	1	1	2	2	1	5	13
M50c	M50	E2	E	0	63	0	18	1	2	1	2	7	7	2	1	4	3	10	16	1	1	0	5	1	26	1	1	2	3	1	1	1	1	2	2	1	5	13
M50d	M50	E2	E	0	63	0	18	1	2	1	2	7	7	2	1	4	3	10	16	1	1	0	5	1	26	1	1	2	3	1	1	1	1	2	2	1	5	13
M52d	M52	D4	D	0	80	5	0	1	47	2	2	23	1	2	1	4	2	1	9	6	2	8	1	1	14	1	1	3	46	14	4	1	2	1	1	1	1	1
M52e	M52	D4	D	0	80	5	0	1	47	2	2	23	1	2	1	4	2	1	9	6	2	8	1	1	14	1	1	3	46	14	4	1	2	36	1	1	1	1
M52f	M52	D4	D	0	80	5	0	1	47	2	2	23	1	2	1	4	2	1	9	6	2	8	1	1	14	1	1	3	46	14	4	1	2	1	1	1	1	1
M53a	M53	D4	D	0	96	20	0	1	9	2	24	1	5	2	3	14	2	3	9	1	2	30	1	1	0	2	1	3	19	2	2	1	2	1	1	1	1	2
M53b	M53	D4	D	0	96	20	0	1	9	2	24	1	5	2	3	1	2	3	9	1	2	30	1	1	0	2	1	3	19	2	2	1	2	1	1	1	1	2
M53i	M53	D4	D	0	97	5	0	1	9	2	2	1	5	13	20	1	2	3	9	1	2	30	1	1	0	2	1	3	53	2	2	1	2	1	1	1	1	2
M53j	M53	D4	D	0	97	5	0	1	9	2	2	1	5	13	20	1	2	3	9	1	2	30	1	1	0	2	1	3	53	2	2	1	2	1	1	1	1	2
M53k	M53	D4	D	0	98	1	0	1	79	1	1	2	60	5	1	1	2	1	83	1	2	1	1	1	14	1	1	1	17	1	31	1	1	37	3	1	1	1
M53l	M53	D4	D	0	0	10	0	1	80	2	2	5	1	2	1	2	2	1	71	76	1	16	1	1	62	2	1	1	68	1	4	1	2	1	1	1	1	1
M54c	M54	D1	D	0	49	8	0	1	9	2	8	18	1	2	3	2	2	1	56	1	2	1	1	1	21	2	1	4	5	1	1	1	2	1	1	1	1	1
M54d	M54	D1	D	0	49	8	0	1	9	2	8	18	1	2	3	2	2	1	56	1	2	1	1	1	21	2	1	4	5	1	1	1	2	1	1	1	1	1
M54e	M54	D1	D	0	49	8	0	1	9	2	8	18	1	2	3	2	2	1	56	1	2	1	1	1	21	2	1	4	5	1	1	1	2	1	1	1	1	1
M54f	M54	D1	D	0	49	8	0	1	9	2	8	18	1	2	3	2	2	1	56	1	2	1	1	1	21	2	1	4	5	1	1	1	2	1	1	1	1	1
M54g	M54	D1	D	0	49	8	0	1	9	2	8	18	1	2	3	2	2	1	56	1	2	1	1	1	21	2	1	4	5	1	1	1	2	1	1	1	1	1
M55a	M55	M55	A-C	9	0	0	4	1	6	1	2	1	21	1	11	3	1	1	33	8	1	0	3	1	45	1	1	1	28	4	10	1	1	5	2	1	3	2
M55i	M55	M55	A-C	9	0	0	4	1	6	1	2	1	2	1	11	3	1	1	33	8	1	0	3	1	21	1	1	1	28	4	10	1	1	5	2	1	14	2
M55j	M55	M55	A-C	9	0	0	4	1	6	1	2	1	21	1	11	3	1	1	33	8	1	0	3	1	45	1	1	1	28	4	10	1	1	5	2	1	3	2
M55k	M55	M55	A-C	33	0	0	4	1	6	1	2	1	2	1	11	3	1	1	33	8	1	0	3	1	45	1	1	1	28	4	10	1	1	5	2	1	3	2
M55l	M55	M55	A-C	9	0	0	4	1	6	1	2	1	21	1	11	3	1	1	33	8	1	0	3	1	45	1	1	1	28	4	10	1	1	5	2	1	3	2
M55m	M55	M55	A-C	9	0	0	4	1	6	1	2	1	21	1	11	3	1	1	33	8	1	0	3	1	45	1	1	1	28	4	10	1	1	5	2	1	3	2
M55n	M55	M55	A-C	9	0	0	4	1	6	1	2	1	21	1	11	3	1	1	33	8	1	0	3	1	21	1	1	1	28	4	10	1	1	5	2	1	3	2
M56d	M56	D4	D	0	12	6	0	1	8	1	1	14	7	1	1	1	3	1	2	1	2	17	2	1	7	1	1	1	1	3	1	1	1	2	3	1	1	2
M56e	M56	D4	D	0	12	6	0	1	8	1	1	14	7	1	1	1	3	1	2	1	2	17	2	1	7	1	1	1	1	3	1	1	1	2	3	1	1	2
M56f	M56	D4	D	0	12	6	0	1	8	1	1	14	7	1	1	1	3	1	2	1	2	17	2	1	7	1	1	1	1	3	1	1	1	2	3	1	1	2
M56g	M56	D4	D	0	12	6	0	1	8	1	1	14	7	1	1	1	3	1	2	1	2	17	2	1	7	1	1	1	1	3	1	1	1	2	3	1	1	2
M56h	M56	D4	D	0	12	6	0	1	8	1	1	14	7	1	1	1	3	1	2	1	2	17	2	1	7	1	1	1	1	3	1	1	1	2	3	1	1	2
M56i	M56	D4	D	0	12	6	0	1	8	1	1	14	7	1	1	1	3	1	2	1	2	17	2	1	7	1	1	1	1	3	1	1	1	2	3	1	1	2
M56j	M56	D4	D	0	12	6	0	1	8	1	1	14	7	1	1	1	3	1	2	1	2	17	2	1	7	1	1	1	1	3	1	1	1	2	3	1	1	2
M56k	M56	D4	D	0	12	6	0	1	8	1	1	14	7	1	1	1	3	1	2	1	2	17	2	1	7	1	1	1	1	3	1	1	1	2	3	1	1	2
M56l	M56	D4	D	0	12	6	0	1	8	1	1	14	7	1	1	1	3	1	2	1	2	17	2	1	7	1	1	1	1	3	1	1	1	2	3	1	1	2
M56m	M56	D4	D	0	20	6	0	1	8	1	1	14	7	1	1	1	1	17	2	77	2	1	2	1	7	1	1	1	1	3	1	1	18	2	3	1	1	2
M56n	M56	D4	D	0	20	6	0	1	8	1	1	14	7	1	1	1	1	17	2	1	2	1	2	1	7	1	1	1	1	3	1	1	1	2	3	1	1	2
M56o	M56	D4	D	0	12	6	0	1	8	1	1	14	7	1	1	1	3	1	2	1	2	17	2	1	7	1	1	1	1	3	1	1	1	2	3	1	1	2
M56p	M56	D4	D	0	12	6	0	1	8	1	1	14	7	1	1	1	3	1	2	1	2	17	2	1	7	1	1	1	1	3	1	1	1	2	3	1	1	2
M56q	M56	D4	D	0	12	6	0	1	8	1	1	14	7	1	1	1	3	1	2	1	2	17	2	1	7	1	1	1	1	3	1	1	1	2	3	1	1	2
M56r	M56	D4	D	0	12	6	0	1	8	1	1	14	7	1	1	1	3	1	2	1	2	17	2	1	7	1	1	1	1	3	1	1	1	2	3	1	1	2
M56s	M56	D4	D	0	12	6	0	1	8	1	1	14	7	1	1	1	3	1	2	1	2	17	2	1	7	1	1	1	1	3	1	1	1	2	3	1	1	2
M56t	M56	D4	D	0	12	6	0	1	8	1	1	14	7	1	1	1	3	1	2	1	2	17	2	1	7	1	1	1	1	3	1	1	1	2	3	1	1	2
M57f	M57	M57	A-C	10	0	5	0	4	34	1	1	1	1	10	12	3	2	1	43	28	1	26	1	1	7	4	1	1	1	1	3	1	1	2	1	2	1	1
M57g	M57	M57	A-C	10	0	5	0	4	34	1	1	1	1	10	12	3	2	1	43	28	1	26	1	1	7	4	1	1	1	1	3	1	1	2	1	2	1	1
M57h	M57	M57	A-C	10	0	5	0	4	34	1	1	1	1	10	12	3	2	1	43	28	1	26	1	1	7	4	1	1	1	1	3	1	1	2	1	2	1	1
M57i	M57	M57	A-C	34	0	0	1	1	25	3	1	50	3	21	1	1	1	1	70	15	2	49	1	1	104	1	1	2	11	39	32	1	1	1	2	1	1	1
M57j	M57	M57	A-C	10	0	5	0	4	34	1	1	1	1	10	12	3	2	1	43	28	1	26	1	1	7	4	1	1	1	1	3	1	1	2	1	2	1	1
M57k	M57	M57	A-C	10	0	5	0	4	34	1	1	1	1	10	12	3	2	1	43	28	1	26	1	1	7	4	1	1	1	1	3	1	1	2	1	2	1	1
M57l	M57	M57	A-C	10	0	5	0	4	34	1	1	1	1	10	12	3	2	1	43	28	1	26	1	1	7	4	1	1	1	1	3	1	1	2	1	2	1	1
M58a	M58	E3	E	0	0	0	2	1	38	2	8	4	61	1	1	2	2	2	57	35	2	0	1	1	5	4	1	4	35	8	20	1	8	1	1	1	1	2
M58b	M58	E3	E	0	0	0	2	1	38	2	8	51	62	22	1	2	25	22	57	78	2	0	1	1	5	4	1	4	35	8	20	1	8	1	11	1	1	2
M58j	M58	E3	E	0	81	0	2	1	38	2	8	4	30	1	1	2	2	2	57	35	2	0	1	1	5	4	1	4	69	8	3	1	8	1	1	1	1	2
M58k	M58	E3	E	0	81	0	2	1	38	2	8	4	30	1	1	2	2	2	57	35	2	0	1	1	5	4	1	4	35	8	3	1	8	1	1	1	1	2
M58l	M58	E3	E	0	81	0	2	1	38	2	8	4	30	1	1	2	2	2	57	35	2	0	1	1	5	4	1	4	35	8	3	1	8	1	1	1	1	2
M59a	M59	E6	D	0	64	0	1	1	48	1	1	2	24	2	16	2	13	13	35	38	4	24	1	1	81	1	1	1	16	1	6	1	1	2	1	1	1	2
M59b	M59	E6	D	0	64	0	1	1	3	1	1	2	24	2	16	2	13	13	35	79	4	50	1	1	13	1	1	1	16	1	6	1	1	2	1	1	1	2
M59c	M59	E6	D	0	64	0	1	1	48	1	1	29	24	2	16	2	13	13	35	38	4	24	1	1	105	1	1	1	16	1	6	1	1	2	1	1	1	2
M59d	M59	E6	D	0	64	0	1	1	48	1	1	52	24	2	16	2	13	13	35	38	4	24	1	1	81	1	1	1	16	1	6	1	1	2	1	1	1	2
M5a	M5	M5	A-C	21	0	18	0	1	49	3	20	2	1	1	1	1	1	6	58	4	15	35	1	1	0	7	1	3	6	18	9	1	1	5	4	1	1	1
M5b	M5	M5	A-C	35	0	18	0	1	49	3	20	2	1	1	1	1	1	6	58	4	15	35	1	1	0	7	0	3	54	18	9	1	1	5	28	1	1	1
M60a	M60	E1	E	0	82	0	2	1	2	1	4	32	9	1	1	3	10	5	90	3	3	0	1	1	72	1	1	1	13	5	1	1	1	26	1	1	1	1
M60e	M60	E1	E	0	65	0	6	1	20	1	1	1	2	5	3	1	2	1	72	13	1	0	1	1	57	1	1	1	36	1	2	1	1	1	13	1	1	2
M60f	M60	E1	E	0	65	0	6	1	20	1	1	1	2	5	3	1	2	1	72	13	1	0	1	1	57	1	1	1	36	1	2	1	1	1	13	1	1	2
M60g	M60	E1	E	0	82	0	2	1	2	1	4	32	9	1	1	3	10	5	90	3	3	0	1	1	72	1	1	1	13	5	1	1	1	26	1	1	1	1
M60h	M60	E1	E	0	82	0	2	1	2	1	4	32	9	1	1	3	10	5	90	3	3	0	1	1	72	1	1	1	13	5	1	1	1	26	1	1	1	1
M60i	M60	E1	E	0	0	0	2	1	2	1	1	3	1	1	1	1	1	1	20	2	1	0	1	5	106	8	1	1	1	1	1	1	1	3	1	1	1	25
M60j	M60	E1	E	0	65	0	6	1	20	1	1	1	2	5	3	1	2	1	72	13	1	0	1	1	57	1	1	1	36	1	2	1	1	1	13	1	1	2
M60k	M60	E1	E	0	65	0	6	1	20	1	1	1	2	5	3	1	2	1	72	13	1	0	1	1	57	1	1	1	36	1	2	1	1	1	13	1	1	2
M63a	M63	E6	E	0	83	0	25	1	8	1	2	7	3	1	1	1	8	1	91	2	1	0	1	1	73	1	1	1	1	1	1	1	1	2	3	1	8	17
M63b	M63	E6	E	0	83	0	25	1	8	1	2	7	3	1	1	1	8	1	91	2	1	0	1	1	73	1	1	1	1	1	1	1	1	2	3	1	8	17
M63c	M63	E6	E	0	84	0	26	1	50	1	1	1	31	1	7	1	1	1	15	2	1	0	9	1	56	1	1	1	47	9	6	6	1	7	2	1	1	2
M63e	M63	E6	E	0	84	0	26	1	50	1	1	1	31	1	7	1	1	1	15	2	1	0	9	1	56	1	1	1	47	9	6	2	1	7	2	1	1	2
M63f	M63	E6	E	0	84	0	26	1	50	1	1	1	31	1	7	1	1	1	15	2	1	0	9	1	56	1	1	1	47	9	6	2	1	7	2	1	1	2
M63g	M63	E6	E	0	83	0	25	1	8	1	2	7	3	1	1	1	8	1	91	2	1	0	1	1	73	1	1	1	1	1	1	1	1	2	3	1	8	17
M63h	M63	E6	E	0	0	0	4	1	6	1	1	3	15	2	1	1	4	1	0	2	1	0	1	1	3	3	1	1	2	1	1	1	1	3	1	1	1	4
M64a	M64	D4	D	0	3	1	0	1	17	1	1	8	1	11	1	1	3	1	44	1	2	1	2	1	14	3	1	1	17	4	2	1	1	3	3	1	1	12
M64b	M64	D4	D	0	3	1	0	1	17	1	1	8	1	11	1	1	3	1	44	1	2	1	2	1	14	3	1	1	17	4	2	1	1	3	3	1	1	12
M64c	M64	D4	D	0	3	1	0	1	17	1	1	8	1	11	1	1	3	1	44	1	2	1	2	1	14	3	1	1	17	4	2	1	1	3	3	1	1	12
M64d	M64	D4	D	0	3	1	0	1	17	1	1	8	1	11	1	1	3	1	44	1	2	1	2	1	14	3	1	1	17	4	2	1	1	3	3	1	1	12
M64e	M64	D4	D	0	3	1	0	1	17	1	1	8	1	11	1	1	3	1	44	1	2	1	2	1	14	3	1	1	17	4	2	1	1	3	3	1	1	12
M64f	M64	D4	D	0	3	1	0	1	17	1	1	8	1	11	1	1	3	1	44	1	2	1	2	1	14	3	1	1	17	4	2	1	1	3	3	1	1	12
M65a	M65	E6	E	0	66	14	0	1	31	1	16	26	4	1	1	1	3	1	40	22	1	1	1	1	34	1	1	1	13	8	1	1	1	2	2	1	1	2
M65aa	M65	E6	E	0	18	4	0	1	5	2	2	11	1	3	6	3	1	1	2	7	1	1	1	1	23	1	1	2	14	2	1	1	1	11	1	1	1	7
M65ab	M65	E6	E	0	11	4	0	1	5	2	2	11	1	3	6	3	1	1	2	7	1	1	1	1	35	1	1	2	14	2	1	1	1	11	1	1	9	2
M65ac	M65	E6	E	0	11	4	0	1	5	2	2	11	1	3	6	3	1	1	2	7	1	1	1	1	35	1	1	2	14	2	1	1	1	11	1	1	9	2
M65ad	M65	E6	E	0	11	4	0	1	5	2	2	11	1	3	6	3	1	1	2	7	1	1	1	1	35	1	1	2	14	2	1	1	1	11	1	1	1	2
M65ae	M65	E6	E	0	18	4	0	1	5	2	2	11	1	3	6	3	1	1	2	7	1	1	1	1	23	1	1	2	14	2	1	1	1	11	1	1	1	7
M65af	M65	E6	E	0	18	4	0	1	5	2	2	11	1	3	6	3	1	1	2	7	1	1	1	1	23	1	1	2	14	2	1	1	1	11	1	1	1	7
M65ag	M65	E6	E	0	18	4	0	1	5	2	2	11	1	3	6	3	1	1	2	7	1	1	1	1	23	1	1	2	14	2	1	1	1	11	1	1	1	7
M65ah	M65	E6	E	0	18	4	0	1	5	2	2	11	1	3	6	3	1	1	2	7	1	1	1	1	23	1	1	2	14	2	1	1	1	11	1	1	1	7
M65ai	M65	E6	E	0	18	4	0	1	5	2	2	11	1	3	6	3	1	1	2	7	1	1	1	1	23	1	1	2	14	2	1	1	1	11	1	1	1	7
M65aj	M65	E6	E	0	18	4	0	1	5	2	2	11	1	3	6	3	1	1	2	7	1	1	1	1	23	1	1	2	14	2	1	1	1	11	1	1	1	7
M65b	M65	E6	E	0	67	15	0	1	8	1	1	7	22	1	1	4	4	10	16	1	1	1	5	4	26	1	1	2	3	21	1	1	1	2	2	1	1	1
M65c	M65	E6	E	0	67	15	0	1	8	1	1	7	22	1	1	4	4	10	16	1	1	1	5	4	26	1	1	2	3	21	1	1	1	2	2	1	1	1
M65d	M65	E6	E	0	0	15	0	1	8	1	1	7	22	1	1	4	4	10	16	1	1	1	5	4	26	1	1	2	3	21	1	1	1	2	2	1	1	1
M65e	M65	E6	E	0	67	15	0	1	8	1	1	7	22	1	1	4	4	10	16	1	1	1	5	4	26	1	1	2	3	21	1	1	1	2	2	1	1	1
M65l	M65	E6	E	0	11	4	0	1	5	2	2	11	1	3	6	3	1	1	2	7	1	1	1	7	35	1	1	2	14	2	1	1	1	11	1	1	9	2
M65m	M65	E6	E	0	11	4	0	1	5	2	2	11	1	3	6	3	1	1	2	7	1	1	1	1	35	1	1	2	14	2	1	1	1	11	1	1	1	2
M65n	M65	E6	E	0	18	4	0	1	5	2	2	11	1	3	6	3	1	1	2	7	1	1	1	1	23	1	1	2	14	2	1	1	1	11	1	1	1	7
M65o	M65	E6	E	0	11	4	0	1	5	2	2	11	1	3	6	3	1	1	2	7	1	1	1	1	35	1	1	2	14	2	1	1	1	11	1	1	1	2
M65p	M65	E6	E	0	18	4	0	1	5	2	2	11	1	3	6	3	1	1	2	7	1	1	1	1	23	1	1	2	14	2	1	1	1	11	1	1	1	7
M65q	M65	E6	E	0	18	4	0	1	5	2	2	11	1	3	6	3	1	1	2	7	1	1	1	1	23	1	1	2	14	2	1	1	1	11	1	1	1	7
M65r	M65	E6	E	0	18	4	0	1	5	2	2	11	1	3	6	3	1	1	2	7	1	1	1	1	23	1	1	2	14	2	1	1	1	11	1	1	1	7
M65s	M65	E6	E	0	85	14	0	1	31	1	4	26	4	1	1	1	2	1	40	22	1	1	1	1	34	1	1	1	48	8	1	2	1	27	1	1	1	2
M65t	M65	E6	E	0	66	14	0	1	31	1	16	53	4	1	1	1	3	1	40	22	1	1	1	1	34	1	1	1	13	8	1	1	1	2	2	1	1	2
M65u	M65	E6	E	0	85	14	0	1	31	1	4	26	4	1	1	1	2	1	40	22	1	1	1	1	34	1	1	1	48	8	1	2	1	27	1	1	1	2
M65v	M65	E6	E	0	85	14	0	1	31	1	4	26	4	1	1	1	2	1	40	22	1	1	1	1	34	1	1	1	48	8	1	2	1	27	1	1	1	2
M65w	M65	E6	E	0	11	4	0	1	5	2	2	11	1	3	6	3	1	1	2	7	1	1	1	1	35	1	1	2	14	2	1	1	1	11	1	1	1	2
M65x	M65	E6	E	0	66	14	0	1	31	1	16	26	4	1	1	1	3	1	40	22	1	1	1	1	34	1	1	1	13	8	1	1	1	2	2	1	1	2
M65y	M65	E6	E	0	66	14	0	1	31	1	16	26	4	1	1	1	3	1	40	22	1	1	1	1	34	1	1	1	13	8	1	1	1	2	2	1	1	2
M65z	M65	E6	E	0	67	15	0	1	8	1	1	7	22	1	1	4	4	10	16	1	1	1	5	4	26	1	1	2	3	0	1	1	1	2	2	1	1	1
M66a	M66	E2	E	0	0	0	1	1	11	2	2	1	1	1	24	3	1	1	0	1	3	31	1	1	107	1	1	3	1	12	2	1	1	21	2	1	1	3
M68a	M68	E2	E	0	57	0	1	1	5	3	4	54	9	23	1	1	1	1	0	80	5	2	1	1	0	1	1	1	1	18	2	1	1	10	1	1	1	3
M68b	M68	E2	E	0	0	0	5	1	6	1	4	23	1	1	1	2	1	23	27	5	1	0	1	1	28	1	1	1	2	5	2	1	1	14	29	1	1	26
M68c	M68	E2	E	0	0	0	1	1	2	1	1	1	20	1	1	3	1	1	0	5	2	51	1	1	42	1	1	1	70	10	1	1	1	1	1	1	1	3
M6a	M6	M6	A-C	6	0	0	27	1	11	3	3	1	1	1	4	1	1	6	28	20	4	0	1	1	0	3	2	3	6	17	7	1	1	5	1	1	2	1
M6b	M6	M6	A-C	6	0	0	27	1	11	3	3	1	1	1	4	1	1	6	28	20	4	0	1	1	0	3	2	3	6	17	7	1	1	5	1	1	2	1
M6c	M6	M6	A-C	6	0	0	8	1	11	3	3	1	1	1	4	1	1	6	28	20	4	0	1	1	0	3	2	3	6	17	7	1	1	5	1	1	2	1
M6d	M6	M6	A-C	6	0	0	27	1	11	3	3	1	1	1	4	1	1	6	28	20	4	0	1	1	0	3	2	3	6	17	7	1	1	5	1	1	2	1
M6e	M6	M6	A-C	6	0	0	8	1	11	3	3	1	1	1	4	1	1	6	28	20	4	0	1	1	0	3	2	3	6	17	7	1	1	5	1	1	15	1
M6f	M6	M6	A-C	6	0	0	8	1	11	3	3	1	1	1	4	1	1	6	28	20	4	0	1	1	0	3	2	3	6	17	7	1	1	5	1	1	2	1
M6g	M6	M6	A-C	6	0	0	8	1	11	3	3	1	1	1	4	1	1	6	28	20	4	0	1	1	0	3	2	3	6	17	7	1	1	5	1	1	2	1
M6h	M6	M6	A-C	6	0	0	8	1	11	3	3	1	1	1	4	1	1	6	28	20	4	0	1	1	0	3	2	3	6	17	7	1	1	5	1	1	2	1
M6i	M6	M6	A-C	6	0	0	8	1	11	3	3	1	1	1	4	1	1	6	28	20	4	0	1	1	0	3	2	3	6	17	7	1	1	5	14	1	2	1
M6j	M6	M6	A-C	36	0	0	8	1	11	3	3	1	1	1	4	1	15	6	28	81	4	0	1	1	0	3	2	3	6	17	7	1	1	5	14	1	2	1
M6k	M6	M6	A-C	37	0	0	8	1	11	3	3	1	1	1	4	1	1	6	28	20	4	0	1	1	0	3	2	3	6	17	7	1	1	5	1	1	2	1
M70h	M70	D4	D	0	3	2	0	1	12	1	5	2	1	2	8	1	3	1	14	1	2	7	1	1	4	1	1	2	5	2	1	1	3	3	1	1	1	1
M70i	M70	D4	D	0	3	2	0	1	12	1	5	2	1	2	8	1	3	1	14	1	2	7	1	1	4	1	1	2	5	2	1	1	3	3	1	1	1	1
M70j	M70	D4	D	0	3	2	0	1	12	1	5	2	1	2	8	1	3	1	14	1	2	7	1	1	4	1	1	2	5	2	1	1	3	3	1	1	1	1
M70k	M70	D4	D	0	3	2	0	1	12	1	5	2	1	2	8	1	3	1	14	1	2	7	1	1	4	1	1	2	5	2	1	1	3	3	1	1	1	1
M70l	M70	D4	D	0	3	2	0	1	12	1	5	2	1	2	8	1	3	1	14	1	2	7	1	1	4	1	1	2	5	2	1	1	3	3	1	1	1	1
M70m	M70	D4	D	0	3	2	0	1	12	1	5	2	1	2	8	1	3	1	14	1	2	7	1	1	4	1	1	2	5	2	1	1	3	3	1	1	1	1
M70n	M70	D4	D	0	3	2	0	1	12	1	5	2	1	2	8	1	3	1	14	1	2	7	1	1	4	1	1	2	5	2	1	1	3	3	1	1	1	1
M70o	M70	D4	D	0	98	2	0	1	23	1	3	1	1	2	1	1	2	1	101	1	2	7	1	1	48	1	1	2	71	10	3	1	1	3	1	1	1	1
M70p	M70	D4	D	0	3	2	0	1	12	1	5	2	1	2	8	1	3	1	14	1	2	7	1	1	4	1	1	2	5	2	1	1	3	3	1	1	1	1
M70q	M70	D4	D	0	3	2	0	1	12	1	5	2	1	2	8	1	3	1	14	1	2	7	1	1	4	1	1	2	5	2	1	1	3	3	1	1	1	1
M70r	M70	D4	D	0	3	2	0	1	12	1	5	2	1	2	8	1	3	1	14	1	2	7	1	1	4	1	1	2	5	2	1	1	3	3	1	1	1	1
M70s	M70	D4	D	0	3	2	0	1	12	1	5	2	1	2	8	1	3	1	14	1	2	7	1	1	4	1	1	2	5	2	1	1	3	3	1	1	1	1
M70t	M70	D4	D	0	3	2	0	1	12	1	5	2	1	2	8	1	3	1	14	1	2	7	1	1	4	1	1	2	5	2	1	1	3	3	1	1	1	1
M70u	M70	D4	D	0	3	2	0	1	12	1	5	2	1	2	8	1	3	1	14	1	2	7	1	1	4	1	1	2	5	2	1	1	3	3	1	1	1	1
M70v	M70	D4	D	0	3	2	0	1	12	1	5	2	1	2	8	1	3	1	14	1	2	7	1	1	4	1	1	2	5	2	1	1	3	3	1	1	1	1
M70w	M70	D4	D	0	3	2	0	1	12	1	5	2	1	2	8	1	3	1	14	1	2	7	1	1	4	1	1	2	5	2	1	1	3	3	1	1	1	1
M70x	M70	D4	D	0	3	2	0	1	12	1	5	2	1	2	8	1	3	1	14	1	2	7	1	1	4	1	1	2	5	2	1	1	3	3	1	1	1	1
M71a	M71	D2	D	0	11	12	0	1	1	1	1	22	6	2	3	3	1	2	5	8	3	22	1	1	1	1	1	2	3	1	2	1	1	19	1	1	1	2
M71e	M71	D2	D	0	11	12	0	1	1	1	1	22	6	2	3	3	1	2	5	8	3	22	1	1	1	1	1	2	3	1	2	1	1	19	1	1	1	2
M71f	M71	D2	D	0	11	12	0	1	1	1	1	22	32	2	3	3	26	2	0	8	3	22	1	1	1	1	1	2	3	1	2	1	1	19	16	1	1	2
M71g	M71	D2	D	0	11	12	0	1	1	1	1	22	6	2	3	3	1	2	5	8	3	22	1	1	1	1	1	2	3	1	2	1	1	19	1	1	1	2
M71h	M71	D2	D	0	11	12	0	1	1	1	1	22	32	2	3	3	1	2	5	8	3	22	1	1	1	1	1	2	3	1	2	1	1	19	16	1	1	2
M71i	M71	D2	D	0	11	12	0	1	1	1	1	22	6	2	3	3	1	2	5	8	3	22	1	1	1	1	1	2	3	1	2	1	1	19	1	1	1	2
M71j	M71	D2	D	0	11	12	0	1	1	1	1	22	6	2	3	3	1	2	5	8	3	22	1	1	1	1	1	2	3	1	2	1	1	19	1	1	1	2
M71k	M71	D2	D	0	11	12	0	1	1	1	1	22	6	2	3	3	1	2	5	8	3	22	1	1	1	1	1	2	3	1	2	1	1	19	1	1	1	2
M71l	M71	D2	D	0	11	12	0	1	1	1	1	22	32	2	3	3	1	2	5	8	3	22	1	1	1	1	1	2	3	1	2	1	1	19	16	1	1	2
M73a	M73	E4	E	0	0	0	21	1	30	1	8	55	1	1	1	1	1	1	58	82	1	6	1	1	53	4	1	4	4	1	3	1	8	1	1	1	1	2
M73b	M73	E4	E	0	13	0	1	1	4	1	7	9	2	1	1	3	2	1	1	3	1	3	1	1	1	1	1	3	7	12	2	4	1	10	1	1	1	3
M73c	M73	E4	E	0	13	0	1	1	4	1	7	9	2	1	1	3	2	1	1	3	1	3	1	1	1	1	1	3	7	12	2	4	1	10	1	1	1	3
M73d	M73	E4	E	0	13	0	1	1	4	1	7	9	2	1	1	3	2	1	1	3	1	3	1	1	1	1	1	3	7	12	2	4	1	10	1	1	1	3
M93w	M93	D4	D	0	2	7	0	1	5	2	2	1	1	2	4	1	1	3	12	1	6	13	1	1	12	1	1	4	2	2	2	1	2	12	1	1	1	1
M73f	M73	E4	E	0	13	0	1	1	4	1	7	9	2	1	1	3	2	1	1	19	1	3	1	1	1	1	1	3	7	12	2	4	1	10	1	1	1	3
M73g	M73	E4	E	0	0	0	1	1	2	1	1	23	63	1	1	1	3	7	0	1	1	36	1	1	46	1	1	2	72	1	21	1	1	38	1	1	1	27
M73h	M73	E4	E	0	13	0	1	1	4	1	7	9	2	1	1	3	2	1	1	19	1	3	1	1	1	1	1	3	7	12	2	4	1	10	1	1	1	3
M73i	M73	E4	E	0	13	0	1	1	4	1	7	9	2	1	1	3	2	1	1	19	1	3	1	1	1	1	1	3	7	12	2	4	1	10	1	1	1	3
M73j	M73	E4	E	0	13	0	1	1	4	1	7	9	2	1	1	3	2	1	1	19	1	3	1	1	1	1	1	3	7	12	2	4	1	10	1	1	1	3
M73k	M73	E4	E	0	13	0	1	1	4	1	7	9	2	1	1	3	2	1	1	19	1	3	1	1	1	1	1	3	7	12	2	4	1	10	1	1	1	3
M73l	M73	E4	E	0	13	0	1	1	4	1	7	9	2	1	1	3	2	1	1	19	1	3	1	1	1	1	1	3	7	12	2	4	1	10	1	1	1	3
M73m	M73	E4	E	0	13	0	1	1	4	1	7	9	2	1	1	3	2	1	1	19	1	3	1	1	1	1	1	3	7	12	2	4	1	10	1	1	1	3
M73n	M73	E4	E	0	13	0	1	1	4	15	7	9	2	1	1	3	2	1	1	19	1	3	1	1	1	1	1	3	7	12	2	4	1	10	1	1	1	3
M73o	M73	E4	E	0	13	0	1	1	4	1	7	9	2	1	1	3	2	1	1	19	1	3	1	1	1	1	1	3	7	12	2	4	1	10	1	1	1	3
M73p	M73	E4	E	0	13	0	1	1	4	1	7	9	2	1	1	3	2	1	1	19	1	3	1	1	1	1	1	3	7	12	2	4	1	10	1	1	1	3
M73q	M73	E4	E	0	13	0	1	1	4	1	7	9	2	1	1	3	2	1	1	3	1	3	1	1	1	1	1	3	7	12	2	4	1	10	1	1	1	3
M73r	M73	E4	E	0	13	0	1	1	4	1	7	9	2	1	1	3	2	1	1	19	1	3	1	1	1	1	1	3	7	12	2	4	1	10	1	1	1	3
M73s	M73	E4	E	0	0	0	37	1	30	1	8	4	1	1	1	1	1	1	58	83	1	6	1	1	108	4	1	4	4	1	3	1	8	1	1	1	1	2
M74a	M74	M74	D	0	0	9	0	1	1	2	2	56	64	2	2	1	2	6	5	84	1	15	1	1	109	2	1	4	73	1	2	1	2	1	1	1	1	7
M74c	M74	M74	D	0	6	9	0	1	1	5	2	1	1	2	2	1	2	3	5	3	1	15	1	1	110	2	1	4	2	1	2	1	2	1	1	1	1	2
M74d	M74	M74	D	0	6	9	0	1	1	5	2	1	1	2	2	1	2	3	5	3	1	15	1	1	39	2	1	4	2	1	2	1	2	1	1	1	1	2
M74e	M74	M74	D	0	6	9	0	1	1	5	2	1	1	2	2	1	2	3	5	3	1	15	1	1	39	2	1	4	2	1	2	1	2	1	1	1	1	2
M74g	M74	M74	D	0	6	9	0	1	1	5	4	1	25	2	2	1	2	1	5	3	1	15	1	1	46	2	1	2	37	1	2	1	1	1	1	1	1	2
M74h	M74	M74	D	0	6	9	0	1	1	5	4	1	25	2	2	1	2	1	5	85	1	15	1	1	46	2	1	2	37	1	2	1	1	1	1	1	1	2
M74i	M74	M74	D	0	6	9	0	1	1	5	4	1	25	2	2	1	2	1	5	3	1	15	1	1	46	2	1	2	37	1	2	1	1	1	1	1	1	2
M74j	M74	M74	D	0	6	9	0	1	1	5	4	1	25	2	2	1	2	1	5	3	1	15	1	1	46	2	1	2	37	1	2	1	1	1	1	1	1	2
M74k	M74	M74	D	0	6	9	0	1	1	5	2	1	1	2	2	1	2	3	5	3	1	15	1	1	39	2	1	4	2	1	2	1	2	1	1	1	1	2
M74l	M74	M74	D	0	6	9	0	1	1	5	2	1	1	2	2	1	2	3	5	3	1	15	1	1	39	2	1	4	2	1	2	1	2	1	1	1	1	2
M75a	M75	E6	E	8	0	0	14	1	6	2	2	1	6	1	1	1	1	1	59	1	5	0	1	1	0	2	1	1	6	15	2	1	1	1	1	1	4	2
M75b	M75	E6	E	38	0	0	14	1	81	2	3	1	6	1	21	1	5	1	59	86	5	0	1	1	0	1	1	3	1	15	2	1	1	31	0	1	4	3
M75c	M75	E6	E	39	0	0	14	1	1	2	3	1	6	1	21	1	5	24	59	15	5	0	1	1	0	1	1	3	1	15	2	1	1	1	1	1	4	3
M75d	M75	E6	E	8	0	0	14	1	6	2	2	1	6	1	1	1	1	1	59	1	5	0	1	1	0	2	1	1	6	15	2	1	1	1	1	1	4	2
M75e	M75	E6	E	8	0	0	14	1	6	2	2	1	6	1	1	1	1	1	59	1	5	0	1	1	0	2	1	1	6	15	2	1	1	1	1	1	4	2
M75i	M75	E6	E	0	30	0	2	1	2	1	4	1	1	1	1	1	1	1	17	13	1	0	1	1	58	3	1	1	1	16	1	1	1	3	1	1	1	3
M75j	M75	E6	E	0	30	0	2	1	2	1	4	1	1	1	1	1	1	1	17	13	1	0	1	1	58	3	1	1	1	16	1	1	1	3	1	1	1	3
M75k	M75	E6	E	0	30	0	20	1	2	1	4	3	43	1	1	1	1	1	73	2	1	0	1	5	82	1	1	1	55	1	1	1	1	3	3	2	1	2
M75l	M75	E6	E	0	30	0	4	1	2	1	1	3	16	1	1	1	3	1	73	2	1	0	1	1	19	1	1	1	1	1	1	1	1	3	3	2	1	4
M75m	M75	E6	E	0	30	0	4	1	2	1	1	3	16	1	1	1	3	1	73	2	1	0	1	1	19	1	1	1	1	1	1	1	1	3	3	2	1	4
M75n	M75	E6	E	0	30	0	20	1	2	1	4	3	43	1	1	1	1	1	73	2	1	0	1	5	82	1	1	1	55	1	1	1	1	3	3	2	1	2
M75o	M75	E6	E	0	0	0	2	1	30	1	1	3	4	1	1	4	2	1	0	23	3	0	1	1	111	1	1	2	74	40	5	1	1	18	1	1	1	2
M75p	M75	E6	E	0	30	0	2	1	2	1	4	1	1	1	1	1	3	1	17	13	1	0	1	1	58	3	1	1	1	16	1	1	1	3	1	1	1	3
M75z	M75	E6	E	0	30	0	2	1	2	1	4	1	1	1	1	1	1	1	17	13	1	0	1	1	58	3	1	1	1	16	1	1	1	3	1	1	1	3
M76e	M76	E2	E	0	40	0	11	1	3	1	12	3	1	1	2	1	1	1	45	13	1	27	1	1	30	1	1	1	2	2	6	1	1	2	1	1	1	2
M76f	M76	E2	E	0	40	0	11	1	3	1	12	3	2	1	1	1	1	1	45	13	1	27	1	1	30	1	1	1	2	2	6	1	1	2	1	1	1	2
M76g	M76	E2	E	0	40	0	11	1	3	1	12	3	2	1	1	1	1	1	45	13	1	27	1	1	30	1	1	1	2	2	6	1	1	2	1	1	1	2
M76h	M76	E2	E	0	40	0	11	1	3	1	12	3	2	1	1	1	1	1	45	13	1	27	1	1	30	1	1	1	2	2	6	1	1	1	1	1	1	2
M76i	M76	E2	E	0	40	0	11	1	3	1	12	3	2	1	1	1	1	1	45	13	1	27	1	1	30	1	1	1	2	2	6	1	1	2	1	1	1	2
M76j	M76	E2	E	0	40	0	11	1	3	1	12	3	2	1	1	1	1	1	45	13	1	27	1	1	30	1	1	1	2	2	6	1	1	2	1	1	1	2
M77a	M77	E4	E	0	0	0	1	1	11	1	2	1	1	14	6	1	2	1	106	29	3	52	1	1	112	1	1	1	1	1	33	1	1	1	1	1	11	3
M77b	M77	E4	E	0	0	0	1	1	11	7	2	1	1	14	6	1	2	1	106	29	3	53	1	1	113	1	1	1	1	1	21	1	1	1	1	1	11	3
M77j	M77	E4	E	0	15	0	2	1	24	1	4	57	1	2	2	3	3	5	5	29	2	0	1	1	4	1	1	2	25	1	1	1	3	3	1	1	1	4
M77k	M77	E4	E	0	15	0	2	1	24	1	5	1	1	1	2	2	1	5	5	29	1	0	1	1	114	2	1	5	75	12	1	1	6	15	2	1	1	4
M77l	M77	E4	E	0	15	0	15	1	33	1	5	1	23	1	1	1	3	1	60	2	3	2	1	1	13	1	1	1	1	5	1	1	1	23	1	3	1	4
M77m	M77	E4	E	0	15	0	15	1	33	1	5	1	23	1	1	1	3	1	60	2	3	2	1	1	13	1	1	1	1	5	1	1	1	23	1	3	1	4
M77n	M77	E4	E	0	15	0	15	1	33	1	5	1	23	1	1	1	3	1	60	2	3	2	1	1	13	1	1	1	1	5	1	1	1	23	1	3	1	4
M77o	M77	E4	E	0	15	0	15	1	33	1	5	1	23	1	1	1	3	1	60	2	3	2	1	1	13	1	1	1	1	5	1	1	1	23	1	3	1	4
M77p	M77	E4	E	0	15	0	15	1	33	1	5	1	23	1	1	1	3	1	60	2	3	2	1	1	13	1	1	1	1	5	1	1	1	23	1	3	1	4
M77q	M77	E4	E	0	15	0	2	1	24	1	4	1	1	1	2	1	1	5	5	29	1	0	1	1	71	1	1	1	45	1	7	1	6	15	2	1	1	4
M77r	M77	E4	E	0	15	0	2	1	24	1	4	1	1	1	2	1	1	5	5	29	1	0	1	1	71	1	1	1	45	1	7	1	6	15	2	1	1	4
M78a	M78	E1	E	0	48	0	1	1	3	1	4	2	3	1	1	2	4	1	107	45	1	24	1	1	18	1	1	1	3	1	1	1	13	15	1	1	1	3
M78d	M78	E1	E	0	48	0	1	1	3	1	4	2	3	1	1	2	4	1	107	45	1	24	1	1	18	1	1	1	3	1	1	1	13	15	1	1	1	3
M79a	M79	E3	E	0	21	0	2	1	24	1	4	1	1	7	2	3	1	5	15	11	1	0	1	1	18	1	1	2	1	1	3	1	6	39	2	1	1	2
M79b	M79	E3	E	0	21	0	2	1	24	1	4	1	1	7	2	3	1	5	15	11	1	0	1	1	18	1	1	2	1	1	3	1	6	15	2	1	1	2
M79c	M79	E3	E	0	21	0	2	1	24	1	4	1	1	7	2	3	1	5	15	11	1	0	1	1	18	1	1	2	1	1	3	1	6	15	2	1	1	2
M80a	M80	D4	D	0	0	2	0	1	12	1	1	2	1	2	1	1	2	2	0	1	2	7	1	1	0	1	1	4	5	1	2	1	3	3	1	1	1	1
M80b	M80	D4	D	0	50	2	0	1	12	1	5	2	1	2	1	1	3	1	1	1	2	7	1	1	4	1	1	2	1	2	1	1	3	3	1	1	1	1
M80c	M80	D4	D	0	0	21	0	1	22	10	2	4	1	2	3	1	2	6	108	8	1	1	1	1	0	3	1	3	2	32	2	1	7	1	1	1	1	2
M80d	M80	D4	D	0	0	3	0	1	22	10	2	4	1	2	3	1	2	6	108	87	1	1	1	1	0	3	1	3	2	32	2	1	7	1	1	1	1	2
M80e	M80	D4	D	0	50	2	0	1	12	1	5	2	13	2	1	1	3	1	1	1	2	7	1	1	4	1	1	2	1	2	1	1	3	3	1	1	1	1
M80f	M80	D4	D	0	50	2	0	1	12	1	5	2	65	2	1	1	3	1	1	1	2	7	1	1	4	1	1	2	1	2	1	1	3	3	1	1	1	1
M80g	M80	D4	D	0	50	2	0	1	12	1	5	2	66	2	1	1	3	1	1	1	2	7	1	1	4	1	1	2	1	2	1	1	3	3	1	1	1	1
M80h	M80	D4	D	0	50	2	0	1	12	1	5	2	13	2	1	1	3	1	1	1	2	7	1	1	4	1	1	2	1	2	1	1	3	3	1	1	1	1
M81e	M81	E6	D	0	2	0	19	1	5	1	1	4	1	1	2	1	1	1	20	1	2	0	1	1	6	4	1	4	38	1	3	1	11	2	1	1	1	8
M81f	M81	E6	D	0	2	0	19	1	5	1	1	4	1	1	2	1	1	1	20	1	2	0	1	1	6	4	1	4	38	1	3	1	11	2	1	1	1	8
M81g	M81	E6	D	0	2	0	19	1	5	1	1	4	1	1	2	1	1	1	20	1	2	0	1	1	16	4	1	4	38	1	3	1	1	2	1	1	1	8
M81h	M81	E6	D	0	2	0	19	1	5	1	1	4	1	1	2	1	1	1	20	1	2	0	1	1	6	4	1	4	38	1	3	1	11	2	1	1	1	8
M81i	M81	E6	D	0	86	0	2	1	61	1	1	11	6	1	2	3	2	2	92	1	2	0	3	1	19	1	1	1	11	1	1	1	1	2	2	1	1	2
M81j	M81	E6	D	0	86	0	2	1	61	1	1	11	67	1	2	3	2	2	92	1	2	0	3	1	19	1	1	1	11	1	1	1	1	2	2	1	1	2
M81k	M81	E6	D	0	86	0	2	1	82	1	1	11	6	1	2	3	2	2	92	1	2	0	3	1	19	1	1	1	11	1	1	1	1	2	2	1	1	2
M81l	M81	E6	D	0	0	0	4	1	83	2	1	10	8	2	7	10	1	1	0	1	1	0	1	1	16	4	1	4	1	1	3	1	19	1	1	1	1	2
M82a	M82	E3	E	0	7	0	1	1	10	1	2	4	1	1	1	1	2	1	7	4	4	4	1	1	5	2	1	3	7	1	1	1	1	1	2	1	1	5
M82aa	M82	E3	E	0	7	0	1	1	51	6	2	28	1	1	1	1	2	1	7	88	4	4	1	1	5	2	1	3	7	1	1	1	1	1	2	1	1	5
M82ab	M82	E3	E	0	0	0	1	1	62	1	2	4	1	1	1	1	2	1	7	4	4	4	1	1	5	2	1	3	7	1	1	1	1	1	2	1	1	5
M82ac	M82	E3	E	0	0	0	1	1	10	1	2	4	68	1	1	1	2	1	7	89	4	4	1	1	115	2	1	3	7	1	1	1	1	1	2	1	1	5
M82ad	M82	E3	E	8	0	0	2	1	13	1	3	10	1	1	3	5	5	1	10	1	1	54	1	1	8	3	1	3	15	1	2	1	1	2	1	1	1	4
M82ae	M82	E3	E	0	7	0	1	1	10	7	2	4	1	1	1	1	2	1	7	90	4	4	1	1	116	2	1	3	7	1	1	1	1	1	2	1	1	5
M82af	M82	E3	E	0	7	0	1	1	62	1	2	4	1	1	1	1	2	1	7	91	4	4	1	1	5	2	1	3	7	1	1	1	1	1	2	1	1	5
M82ag	M82	E3	E	0	7	0	1	1	84	6	2	4	1	1	1	1	2	1	7	4	4	4	1	1	5	2	1	3	7	1	1	1	1	1	2	1	1	5
M82ah	M82	E3	E	0	7	0	1	1	10	1	2	4	1	1	1	1	2	1	7	4	4	4	1	1	5	2	1	3	7	1	1	1	1	1	2	1	1	5
M82ai	M82	E3	E	0	7	0	1	1	10	1	2	4	1	1	1	1	2	1	7	4	4	4	16	1	5	2	1	3	7	1	1	1	1	1	2	1	1	5
M82aj	M82	E3	E	0	7	0	1	1	10	1	2	4	1	1	1	1	2	1	7	4	4	4	1	1	5	2	1	3	7	1	1	1	1	1	2	1	1	5
M82ak	M82	E3	E	0	7	0	1	1	10	1	2	4	1	1	1	1	2	1	7	4	4	4	1	1	5	2	1	3	7	1	1	1	1	1	2	1	1	5
M82al	M82	E3	E	0	0	0	1	1	10	1	2	4	1	1	1	1	2	1	7	4	4	4	1	1	5	2	1	3	7	1	1	1	1	1	2	1	1	5
M82am	M82	E3	E	0	7	0	1	1	10	6	2	4	1	1	1	1	2	1	7	4	4	4	1	1	5	2	1	3	7	1	1	1	1	1	15	1	1	5
M82an	M82	E3	E	0	7	0	1	1	10	1	2	4	1	1	1	1	2	1	7	4	4	4	1	1	5	2	1	3	7	1	1	1	1	1	2	1	1	5
M82ao	M82	E3	E	0	7	0	1	1	10	1	2	28	1	1	1	1	2	1	7	4	4	4	1	1	5	2	1	3	7	1	1	1	1	1	17	1	1	5
M82ap	M82	E3	E	0	7	0	1	1	10	1	2	4	1	1	1	1	2	1	7	92	4	4	1	1	5	2	1	3	7	1	1	1	1	1	2	1	1	5
M82aq	M82	E3	E	0	7	0	1	1	10	1	2	4	69	1	1	1	2	1	0	4	25	4	1	1	5	2	1	3	7	1	1	1	1	1	2	1	1	5
M82b	M82	E3	E	0	7	0	1	1	85	6	2	4	1	1	1	1	2	1	7	93	4	4	1	1	117	2	1	3	7	1	1	1	1	1	2	1	1	5
M82c	M82	E3	E	0	7	0	1	1	10	1	2	4	1	1	1	1	2	1	7	4	4	4	1	1	5	2	1	3	7	1	1	1	1	1	2	1	1	5
M82d	M82	E3	E	0	7	0	1	1	10	1	2	28	1	1	1	1	27	1	7	94	4	4	1	1	5	2	1	3	7	1	1	0	1	1	2	1	1	5
M82e	M82	E3	E	0	9	0	1	1	21	1	2	1	1	2	2	1	3	8	21	14	1	3	1	1	20	1	1	1	3	13	2	2	5	2	2	1	1	3
M82f	M82	E3	E	0	9	0	1	1	21	1	2	1	1	2	2	1	3	8	21	14	1	3	1	1	20	1	1	1	3	13	2	2	5	2	2	1	1	3
M82g	M82	E3	E	0	9	0	1	1	21	1	2	1	1	2	2	1	3	8	21	14	1	3	1	1	20	1	1	1	3	13	2	2	5	2	2	1	1	3
M82h	M82	E3	E	0	0	0	1	1	21	1	2	1	1	2	2	1	3	2	21	14	1	3	1	1	118	1	1	1	3	13	2	2	5	2	2	1	1	3
M82i	M82	E3	E	0	9	0	1	1	21	1	2	1	1	2	2	1	3	8	21	14	1	3	1	1	20	1	1	1	3	13	2	2	5	2	2	1	1	3
M82j	M82	E3	E	0	9	0	1	1	21	1	2	1	1	2	2	1	3	8	21	14	1	3	1	1	20	1	1	1	3	13	2	2	5	2	2	1	1	3
M82k	M82	E3	E	0	68	0	9	1	11	1	4	58	5	1	2	4	1	1	74	39	1	0	1	1	59	1	1	2	39	22	1	1	1	1	1	1	1	14
M82l	M82	E3	E	0	68	0	9	1	11	1	4	3	5	1	2	4	1	1	74	39	26	0	1	1	59	1	1	2	39	22	1	1	1	1	1	1	1	14
M82m	M82	E3	E	0	68	0	9	1	11	1	4	3	5	1	2	4	1	1	74	18	1	0	1	1	59	1	1	2	39	22	1	1	1	1	1	1	1	14
M82n	M82	E3	E	0	68	0	9	1	11	1	4	3	5	1	2	4	1	1	74	39	1	0	1	1	59	1	1	2	39	22	1	1	1	1	1	1	1	14
M82o	M82	E3	E	0	9	0	1	1	21	1	2	1	1	2	2	1	3	8	21	14	1	3	1	1	20	1	1	1	3	13	2	2	5	2	2	1	1	3
M82p	M82	E3	E	0	9	0	1	1	21	1	2	1	1	2	2	1	3	8	21	14	1	3	1	1	20	1	1	1	3	13	2	2	5	2	2	1	1	3
M82q	M82	E3	E	0	9	0	1	1	21	1	2	1	1	2	2	1	3	2	21	14	1	3	1	1	20	1	1	1	3	13	2	2	5	2	2	1	1	3
M82r	M82	E3	E	0	9	0	1	1	21	1	2	1	1	2	2	1	3	8	21	14	1	3	1	1	20	1	1	1	3	13	2	2	5	2	2	1	1	3
M82s	M82	E3	E	0	9	0	1	1	21	1	2	1	1	2	2	1	3	8	21	14	1	3	1	1	20	1	1	1	3	13	2	2	5	2	2	1	1	3
M82t	M82	E3	E	0	9	0	1	1	21	1	2	1	1	2	2	1	3	8	21	14	1	3	1	1	20	1	1	1	3	13	2	2	5	2	2	1	1	3
M82u	M82	E3	E	0	9	0	1	1	21	1	2	1	1	2	2	1	3	8	21	14	1	3	1	1	20	1	1	1	3	13	2	2	5	2	2	1	1	3
M82v	M82	E3	E	0	9	0	1	1	21	1	2	1	1	2	2	1	3	8	21	14	1	3	1	1	20	1	1	1	3	13	2	2	5	2	2	1	1	3
M82w	M82	E3	E	0	9	0	1	1	21	1	2	1	1	2	2	1	3	8	21	14	1	3	1	1	20	1	1	1	3	13	2	2	5	2	2	1	1	3
M82x	M82	E3	E	0	7	0	1	1	86	16	2	59	1	1	1	1	2	1	7	4	4	4	1	1	119	2	1	3	7	1	1	1	1	1	2	1	1	5
M82y	M82	E3	E	0	0	0	1	1	10	7	2	4	1	1	1	1	17	1	7	95	27	4	1	1	120	2	1	3	7	1	1	1	20	1	19	1	1	5
M82z	M82	E3	E	0	7	0	1	1	51	1	2	60	1	1	1	1	2	1	7	4	4	4	1	1	5	2	1	3	7	1	1	1	1	1	0	1	1	5
M83a	M83	D4	D	0	19	3	0	1	26	3	3	17	13	2	3	2	2	1	31	1	2	8	1	1	0	1	1	3	5	11	4	1	2	1	1	1	1	1
M83b	M83	D4	D	0	19	3	0	1	26	3	3	17	13	2	3	2	2	1	31	1	2	8	1	1	0	1	1	3	5	11	4	1	2	1	1	1	1	1
M83c	M83	D4	D	0	19	3	0	1	26	3	3	17	1	2	3	2	2	1	31	1	2	8	1	1	0	1	1	4	5	11	4	1	2	21	1	1	1	1
M83d	M83	D4	D	0	37	1	0	1	9	1	1	2	3	9	1	1	14	1	75	15	2	1	1	1	37	1	1	2	3	2	2	1	1	16	1	1	1	1
M83e	M83	D4	D	0	37	1	0	1	9	1	1	2	3	9	1	1	14	1	75	15	2	1	1	1	37	1	1	2	3	2	2	1	1	16	1	1	1	1
M83f	M83	D4	D	0	37	1	0	1	9	1	1	2	3	9	1	1	14	1	75	15	2	1	1	1	37	1	1	2	3	2	2	1	1	16	1	1	1	1
M83g	M83	D4	D	0	37	1	0	1	9	1	1	2	3	9	1	1	14	1	75	15	2	1	1	1	37	1	1	2	3	2	2	1	1	16	1	1	1	1
M83h	M83	D4	D	0	19	3	0	1	26	3	3	17	19	2	3	2	2	1	61	1	14	8	1	1	0	1	1	3	5	11	4	1	2	1	1	1	1	1
M83i	M83	D4	D	0	19	3	0	1	26	3	3	17	1	2	3	2	2	1	31	1	2	8	1	1	0	1	1	4	5	11	4	1	2	21	1	1	1	1
M83j	M83	D4	D	0	19	3	0	1	26	3	3	17	19	2	3	2	2	1	0	1	14	8	1	1	0	1	0	3	5	11	4	1	2	1	1	1	1	1
M83k	M83	D4	D	0	19	3	0	1	26	3	3	61	1	2	3	2	17	1	31	96	2	8	1	1	0	1	1	9	5	11	4	1	2	21	1	1	1	1
M83l	M83	D4	D	0	19	3	0	1	26	3	3	17	19	2	3	2	2	1	61	1	14	8	1	1	0	1	1	3	5	11	4	1	2	1	14	1	1	1
M83m	M83	D4	D	0	19	3	0	1	26	3	3	17	1	2	3	2	2	1	31	1	2	8	1	1	0	1	1	4	5	11	4	1	2	21	1	1	1	1
M83n	M83	D4	D	0	0	21	0	1	63	17	3	29	1	2	3	2	0	1	0	97	2	8	25	1	0	1	1	4	76	11	4	1	2	21	11	0	1	1
M83o	M83	D4	D	0	0	3	0	1	26	3	3	17	70	2	3	2	2	1	31	1	2	8	1	1	0	1	1	4	5	11	4	1	2	21	14	1	1	1
M83p	M83	D4	D	0	19	26	0	1	87	3	3	17	8	2	3	2	2	1	61	98	28	8	1	1	0	1	1	0	5	11	4	1	2	31	30	1	1	1
M83q	M83	D4	D	0	0	3	0	1	63	3	3	17	71	2	3	2	2	1	61	1	14	8	26	1	0	1	1	3	5	11	4	1	2	1	1	1	1	1
M83r	M83	D4	D	0	19	3	0	1	26	3	3	17	19	2	3	2	2	1	61	1	14	8	1	1	0	1	1	3	5	11	4	1	2	1	1	1	1	1
M84a	M84	E4	E	0	99	0	1	1	52	1	1	1	4	1	1	1	3	1	109	46	1	1	17	1	54	1	1	1	1	1	1	1	1	1	1	1	1	1
M84b	M84	E4	E	0	99	0	1	1	52	1	1	1	4	1	1	1	3	1	109	46	1	1	17	1	54	1	1	13	1	1	1	1	1	1	1	1	1	1
M84c	M84	E4	E	0	0	0	1	1	52	1	1	1	4	2	25	3	1	1	0	40	3	1	1	1	121	3	1	1	1	8	1	1	1	1	1	1	1	1
M85a	M85	E6	D	0	43	0	1	1	3	1	25	38	72	15	1	4	1	1	110	47	1	3	1	1	83	1	1	1	23	1	22	1	1	1	2	1	1	3
M85d	M85	E6	D	0	51	0	1	8	11	1	1	2	3	1	1	2	2	1	62	1	3	4	1	1	47	1	1	2	16	16	1	1	1	14	1	1	1	10
M85e	M85	E6	D	0	51	0	1	8	11	1	1	2	3	1	1	2	2	1	62	1	3	4	1	1	47	1	1	2	16	16	1	1	1	14	1	1	1	10
M85f	M85	E6	D	0	51	0	1	8	11	1	1	2	3	1	1	2	2	1	62	1	3	4	1	1	47	1	1	2	16	16	1	1	1	14	1	1	1	10
M85g	M85	E6	D	0	51	0	1	8	11	1	1	2	3	1	1	2	2	1	62	1	3	4	1	1	47	1	1	2	16	16	1	1	1	14	1	1	1	10
M85h	M85	E6	D	0	51	0	1	8	88	1	1	2	6	1	1	2	2	1	62	1	3	4	1	1	47	1	1	2	16	16	1	1	1	14	1	1	1	10
M85i	M85	E6	D	0	0	0	1	1	3	1	25	38	2	15	1	4	1	1	110	47	1	3	1	1	83	1	1	1	23	1	22	1	1	1	2	1	1	3
M86c	M86	D4	D	0	41	3	0	1	7	2	3	5	5	2	1	1	2	1	0	1	2	1	1	1	36	2	1	4	1	1	2	1	9	7	1	1	1	1
M86d	M86	D4	D	0	41	3	0	1	7	2	3	5	5	2	1	1	2	1	46	1	2	1	1	1	36	2	1	4	1	1	2	1	9	7	1	1	1	1
M86e	M86	D4	D	0	41	3	0	1	7	2	3	5	5	2	1	1	2	1	46	1	2	1	1	1	36	2	1	4	1	1	2	1	9	7	1	1	1	1
M86f	M86	D4	D	0	41	3	0	1	7	2	3	5	5	2	1	1	2	1	46	1	2	1	1	1	36	2	1	4	1	1	2	1	9	7	1	1	1	1
M86g	M86	D4	D	0	41	3	0	1	7	2	3	5	5	2	1	1	2	1	46	1	2	1	1	1	36	2	1	4	1	1	2	1	9	7	1	1	1	1
M86h	M86	D4	D	0	41	3	0	1	7	2	3	5	5	2	1	1	2	1	46	1	2	1	1	1	36	2	1	4	1	1	2	1	9	7	1	1	1	1
M86i	M86	D4	D	0	0	3	0	1	7	2	3	5	5	2	1	1	2	1	46	1	2	1	1	1	36	2	1	4	1	1	2	1	9	7	1	1	1	1
M87a	M87	E3	E	0	1	0	1	2	15	2	2	12	10	1	1	4	1	1	6	9	2	19	1	1	6	1	1	3	6	6	2	1	2	8	1	1	1	3
M87aa	M87	E3	E	0	1	0	1	2	89	2	2	12	10	1	1	4	1	1	111	99	2	19	1	1	122	1	1	3	6	6	2	1	2	8	1	1	1	3
M87ab	M87	E3	E	0	1	0	38	2	15	2	2	62	73	1	1	4	1	1	112	9	2	19	1	1	6	1	1	3	6	6	2	1	2	8	31	1	1	3
M87b	M87	E3	E	0	1	0	1	2	15	2	2	12	10	1	1	4	1	1	6	9	2	20	1	1	6	1	1	3	6	6	2	1	2	8	1	1	1	3
M87c	M87	E3	E	0	100	0	1	2	90	2	2	12	10	1	1	4	1	1	6	9	2	40	1	1	6	1	1	3	6	6	2	1	2	8	1	1	1	3
M87d	M87	E3	E	0	100	0	1	2	15	2	2	12	10	1	1	4	1	1	6	9	2	40	1	1	6	1	1	3	6	6	2	1	2	8	1	1	1	3
M87e	M87	E3	E	0	1	0	1	2	15	2	2	12	10	1	1	4	1	1	6	9	2	20	1	1	6	1	1	3	6	6	2	1	2	8	1	1	1	3
M87f	M87	E3	E	0	1	0	1	2	15	2	2	12	10	1	1	4	1	1	6	9	2	20	1	1	6	1	1	3	6	6	2	1	2	8	1	1	1	3
M87g	M87	E3	E	0	1	0	1	2	15	2	2	12	10	1	1	4	1	1	6	9	2	20	1	1	6	1	1	3	6	6	2	1	2	8	1	1	1	3
M87h	M87	E3	E	0	1	0	1	2	15	2	2	12	10	1	1	4	1	1	6	9	2	19	1	1	6	1	1	3	6	6	2	1	2	8	1	1	1	3
M87i	M87	E3	E	0	1	0	1	2	15	2	2	12	10	1	1	4	1	1	6	9	2	19	1	1	6	1	1	3	6	6	2	1	2	8	1	1	1	3
M87j	M87	E3	E	0	0	0	1	2	15	2	2	63	74	1	1	4	1	1	6	9	2	19	1	1	6	1	1	3	6	6	2	1	2	8	1	1	1	3
M87k	M87	E3	E	0	0	0	39	2	15	2	2	12	0	1	1	4	1	1	6	9	2	20	1	1	123	1	1	3	6	6	2	1	2	8	1	1	1	3
M87l	M87	E3	E	0	1	0	1	2	15	2	2	12	75	1	1	4	1	1	6	9	2	20	1	1	6	1	1	3	6	6	2	1	2	8	1	1	1	3
M87m	M87	E3	E	0	1	0	1	2	15	2	2	12	76	1	1	4	1	1	6	9	2	20	1	1	6	1	1	3	6	6	34	1	2	8	1	1	1	3
M87n	M87	E3	E	0	1	0	1	2	15	2	2	64	77	1	1	4	1	1	111	9	2	20	16	1	6	1	1	3	6	6	2	1	2	8	1	1	1	3
M87o	M87	E3	E	0	1	0	1	2	15	2	2	12	10	1	1	4	1	1	6	9	2	55	1	1	6	1	1	3	6	6	2	1	2	8	1	1	1	3
M87p	M87	E3	E	0	1	0	1	2	15	2	2	12	10	1	1	4	1	1	6	9	2	19	1	1	6	1	1	3	6	6	2	1	2	8	1	1	1	3
M87q	M87	E3	E	0	1	0	1	2	15	2	2	12	10	1	1	4	16	1	6	9	2	19	1	1	6	1	1	3	6	6	2	1	2	8	1	1	1	3
M87r	M87	E3	E	0	1	0	1	2	51	2	2	12	10	1	1	4	1	1	6	9	2	19	1	1	6	1	1	3	6	6	2	1	2	8	1	1	1	3
M87s	M87	E3	E	0	1	0	1	2	15	2	2	65	78	1	1	4	1	1	112	9	29	19	1	1	124	1	1	3	6	6	2	1	2	8	1	1	1	3
M87t	M87	E3	E	0	1	0	1	2	15	2	2	66	10	1	1	4	1	1	0	9	2	19	1	1	6	1	1	3	6	6	2	1	2	8	32	1	1	3
M87u	M87	E3	E	0	1	0	1	2	15	2	2	12	79	1	1	4	1	1	6	9	2	19	1	1	125	1	1	3	6	6	2	1	2	8	1	1	1	3
M87v	M87	E3	E	0	1	0	1	2	91	2	2	67	80	1	1	4	1	1	6	9	2	20	1	1	6	1	1	3	6	6	2	1	2	8	1	1	1	3
M87w	M87	E3	E	0	1	0	1	2	10	2	2	34	81	1	1	4	1	1	6	9	2	20	1	1	6	1	1	3	6	6	2	1	2	8	1	1	1	3
M87x	M87	E3	E	0	1	0	1	2	15	2	2	12	10	1	1	4	1	1	6	9	2	20	1	1	6	1	1	3	6	6	2	1	2	8	1	1	1	3
M87y	M87	E3	E	0	1	0	1	2	15	2	2	12	10	1	1	4	1	1	6	100	2	20	1	1	6	1	1	3	6	6	2	1	2	8	33	1	1	3
M87z	M87	E3	E	0	1	0	1	2	92	2	2	12	82	1	1	4	1	1	6	9	2	19	14	1	6	1	1	3	6	6	2	1	2	8	1	1	1	3
M88a	M88	E4	E	0	0	0	1	4	53	1	1	1	1	2	1	4	1	1	0	5	1	3	1	1	2	4	1	3	32	24	1	1	1	2	1	1	1	2
M89a	M89	E4	E	40	0	0	40	1	16	1	3	1	2	3	2	5	7	1	11	6	30	56	27	1	0	3	1	5	12	41	2	3	1	13	1	1	1	6
M89aa	M89	E4	E	0	8	0	10	1	16	7	3	1	2	3	2	1	7	1	11	6	5	14	1	1	0	3	1	5	12	7	2	3	1	13	1	1	1	6
M89ab	M89	E4	E	0	8	0	12	1	16	1	3	1	83	3	2	1	7	1	11	6	5	14	1	1	0	3	1	5	12	7	2	3	1	13	1	1	1	6
M89ac	M89	E4	E	0	8	0	41	1	16	1	3	1	84	3	2	1	7	1	11	6	5	14	1	1	0	3	1	5	77	7	2	3	1	13	1	1	1	6
M89ad	M89	E4	E	0	8	0	10	1	16	1	3	1	2	3	2	1	7	1	11	101	5	14	1	1	0	3	1	5	12	7	2	3	1	13	11	1	1	6
M89ae	M89	E4	E	0	8	0	10	1	16	1	3	1	85	3	2	1	7	1	11	6	5	14	1	1	0	3	1	5	12	7	2	3	1	13	1	1	1	6
M89af	M89	E4	E	0	8	0	10	1	16	1	3	1	2	3	2	1	7	1	11	6	5	14	1	1	0	3	1	5	12	7	2	3	1	13	1	1	1	6
M89ag	M89	E4	E	0	8	0	2	1	16	1	3	1	2	3	2	1	7	1	11	6	5	14	1	1	0	3	1	5	12	7	2	3	1	13	1	1	1	6
M89b	M89	E4	E	0	8	0	2	1	16	1	3	1	2	3	2	1	7	1	11	6	5	14	1	1	0	3	1	5	12	42	2	3	1	40	1	1	1	19
M89c	M89	E4	E	0	8	0	30	1	16	1	3	1	2	3	2	1	7	1	11	6	5	14	1	1	0	3	1	5	12	7	2	3	1	13	1	1	1	6
M89d	M89	E4	E	0	8	0	28	1	16	1	3	1	2	3	2	1	7	1	11	6	5	14	1	1	0	3	1	5	12	7	2	3	1	13	1	1	1	6
M89e	M89	E4	E	0	8	0	2	1	16	1	3	1	2	3	2	1	7	1	11	6	5	14	1	1	0	3	1	5	12	7	2	3	1	13	1	1	1	6
M89f	M89	E4	E	0	8	0	30	1	16	1	3	1	2	3	2	1	7	1	11	6	5	14	1	1	0	3	1	5	12	43	2	3	1	13	1	1	1	6
M89g	M89	E4	E	0	8	0	12	1	16	1	3	1	2	3	2	1	7	1	11	6	5	14	1	1	0	3	1	5	12	7	2	3	1	13	1	1	1	6
M89h	M89	E4	E	0	8	0	10	1	16	1	3	1	2	3	2	1	7	1	11	6	5	14	1	1	0	3	1	5	12	7	2	3	1	13	1	1	16	6
M89i	M89	E4	E	0	44	0	1	1	39	1	1	2	26	2	1	1	2	1	0	5	1	6	1	2	60	1	1	1	40	16	13	2	1	9	2	1	1	2
M89j	M89	E4	E	0	44	0	1	1	39	1	1	2	26	2	1	1	2	1	93	5	1	6	1	2	60	1	1	1	40	16	13	2	1	9	2	1	1	2
M89k	M89	E4	E	0	44	0	1	1	39	1	1	2	26	2	1	1	1	1	93	5	1	6	1	1	60	1	1	1	40	16	13	2	1	9	2	1	1	2
M89l	M89	E4	E	0	44	0	1	1	39	1	1	2	26	2	1	1	2	1	93	5	1	6	1	2	60	1	1	1	40	16	13	2	1	9	2	1	1	2
M89m	M89	E4	E	0	26	0	7	1	29	2	1	16	9	1	2	3	1	1	34	24	1	23	1	1	29	2	1	1	22	1	1	1	1	20	1	1	1	3
M89n	M89	E4	E	0	26	0	7	1	29	2	1	16	9	1	2	3	1	1	34	24	1	23	1	1	29	2	1	1	22	1	1	1	1	20	1	1	1	3
M89o	M89	E4	E	0	8	0	2	1	16	1	3	1	2	3	2	1	7	1	11	6	5	14	1	1	0	3	1	5	12	7	2	3	1	13	1	1	1	6
M89p	M89	E4	E	0	26	0	7	1	29	2	1	16	9	1	2	3	1	1	34	24	1	23	1	1	29	2	1	1	22	1	1	1	1	20	1	1	1	3
M89q	M89	E4	E	0	26	0	7	1	29	2	1	16	9	1	2	3	1	1	34	24	1	23	1	1	29	2	1	1	22	1	1	1	1	20	1	1	1	3
M89r	M89	E4	E	0	26	0	7	1	29	2	1	16	9	1	2	3	1	1	34	24	1	23	1	1	29	2	1	1	22	1	1	1	1	20	1	1	1	3
M89s	M89	E4	E	0	26	0	7	1	29	2	1	16	9	1	2	3	1	1	34	24	1	23	1	1	29	2	1	1	22	1	1	1	1	20	1	1	1	3
M89t	M89	E4	E	0	26	0	7	1	29	2	1	16	9	1	2	3	1	1	34	24	1	23	1	1	29	2	1	1	22	1	1	1	1	20	1	1	1	3
M89u	M89	E4	E	0	26	0	7	1	29	2	1	16	9	1	2	3	1	1	34	24	1	23	1	1	29	2	1	1	22	1	1	1	1	20	1	1	1	3
M89v	M89	E4	E	0	26	0	7	1	29	2	1	16	9	1	2	3	1	1	34	24	1	23	1	1	29	2	1	1	22	1	1	1	1	20	1	1	1	3
M89w	M89	E4	E	0	8	0	10	1	16	1	3	1	2	3	2	1	7	1	11	6	5	14	1	1	0	3	1	5	12	7	2	3	1	13	1	1	1	6
M89x	M89	E4	E	0	8	0	10	1	16	1	3	1	2	3	2	1	7	1	11	6	5	14	1	1	0	3	1	5	12	7	2	3	1	13	1	1	1	6
M89y	M89	E4	E	0	8	0	12	1	16	1	3	1	2	3	2	1	7	1	11	6	5	14	1	1	0	3	0	5	12	44	2	3	1	13	1	1	1	6
M89z	M89	E4	E	0	8	0	12	1	16	1	3	1	2	3	2	1	7	1	11	6	5	14	1	1	0	3	1	5	12	7	2	3	1	13	1	1	1	6
M8a	M8	E4	E	0	52	0	1	1	14	1	1	3	3	1	1	4	8	1	22	1	2	2	1	1	41	1	1	1	11	9	1	1	1	2	2	1	1	2
M8b	M8	E4	E	0	101	0	5	1	14	1	1	3	3	1	1	4	8	1	22	1	2	0	1	1	84	1	1	1	11	2	1	1	1	2	2	1	1	2
M8d	M8	E4	E	0	101	0	5	1	14	1	1	3	3	1	1	4	8	1	22	1	2	0	1	1	84	1	1	1	11	2	1	1	1	2	2	1	1	2
M8e	M8	E4	E	0	52	0	1	1	14	1	1	3	3	1	1	4	8	1	22	1	2	2	1	1	41	1	1	1	11	9	1	1	1	2	2	1	1	2
M8f	M8	E4	E	0	52	0	1	1	14	1	1	3	3	1	1	4	8	1	22	1	2	2	1	1	41	1	1	1	11	9	1	1	1	2	2	1	1	2
M8g	M8	E4	E	0	52	0	1	1	14	1	1	3	3	1	1	4	8	1	22	1	2	2	1	1	41	1	1	1	11	9	1	1	1	2	2	1	1	2
M8h	M8	E4	E	0	0	0	1	1	14	1	1	3	3	1	1	4	8	1	22	1	2	2	1	1	41	1	1	1	11	9	1	1	1	2	2	1	1	2
M8i	M8	E4	E	0	52	0	1	1	14	1	1	3	3	1	1	4	8	1	22	1	2	2	1	1	41	1	1	1	11	9	1	1	1	2	2	1	1	2
M90a	M90	E2	E	0	31	0	1	1	1	3	1	5	4	2	2	4	3	1	37	27	11	25	1	1	22	1	1	2	9	1	3	5	1	18	8	1	1	3
M90b	M90	E2	E	0	31	0	1	1	1	3	1	5	4	2	2	4	3	1	37	27	11	25	1	1	22	1	1	2	9	1	3	5	1	18	8	1	1	3
M90c	M90	E2	E	0	0	0	1	4	35	1	1	5	86	2	2	3	1	1	27	7	1	37	1	1	126	1	1	4	78	1	1	1	10	6	2	1	1	3
M90d	M90	E2	E	0	0	0	42	1	35	3	1	1	27	1	1	3	2	1	27	102	1	6	1	1	127	1	1	1	1	1	1	2	1	6	19	1	1	3
M90i	M90	E2	E	0	31	0	1	1	1	3	1	5	4	2	2	4	3	1	37	27	11	25	1	1	22	1	1	2	9	1	3	5	1	18	8	1	1	3
M90j	M90	E2	E	0	31	0	1	1	1	3	1	5	4	2	2	4	3	1	37	27	11	25	1	1	22	1	1	2	9	1	3	5	1	18	8	1	1	3
M90k	M90	E2	E	0	31	0	1	1	1	3	1	5	4	2	2	4	3	1	37	27	11	25	1	1	22	1	1	2	9	1	3	5	1	18	8	1	1	3
M90l	M90	E2	E	0	31	0	1	1	1	3	1	5	4	2	2	4	3	1	37	27	11	25	1	1	22	1	1	2	9	1	3	5	1	18	8	1	1	3
M90m	M90	E2	E	0	31	0	1	1	1	3	1	5	4	2	2	4	3	1	37	27	11	25	1	1	22	1	1	2	9	1	3	5	1	18	8	1	1	20
M90n	M90	E2	E	0	31	0	1	1	1	3	1	5	4	2	2	4	3	1	37	27	11	25	1	1	22	1	1	2	9	1	3	5	1	18	8	1	1	20
M92a	M92	E2	E	0	102	0	2	1	53	1	2	7	14	1	2	2	2	1	23	2	31	0	1	1	85	1	1	1	7	6	1	1	1	2	1	2	1	2
M92b	M92	E2	E	0	102	0	2	1	53	1	2	7	14	1	2	2	28	1	23	2	12	0	1	1	85	1	1	1	7	6	1	1	1	2	1	2	1	2
M92d	M92	E2	E	0	14	0	1	1	2	1	1	7	14	1	1	1	2	1	23	1	12	6	1	1	19	1	1	1	1	4	1	1	1	2	1	2	1	2
M92e	M92	E2	E	0	14	0	1	1	2	1	1	7	14	1	1	1	2	1	23	1	12	6	1	1	19	1	1	1	1	4	1	1	1	2	1	2	1	2
M92f	M92	E2	E	0	14	0	1	1	6	1	1	7	28	1	1	3	3	14	23	2	1	6	1	1	74	1	1	1	11	4	1	1	1	2	1	2	1	2
M92g	M92	E2	E	0	14	0	1	1	6	1	1	7	28	1	1	3	3	14	23	2	1	6	1	1	128	1	1	1	11	4	1	1	1	2	1	2	1	2
M92h	M92	E2	E	0	14	0	1	1	6	1	1	7	28	1	1	3	3	14	23	2	1	6	1	1	74	1	1	1	11	4	1	1	1	2	1	2	1	2
M92i	M92	E2	E	0	14	0	1	1	6	1	1	7	28	1	1	3	3	14	23	2	1	6	1	1	74	1	1	1	11	4	1	1	1	2	1	2	1	2
M92j	M92	E2	E	0	14	0	1	1	30	3	1	7	3	7	2	3	1	2	15	2	4	36	1	1	32	1	1	1	18	1	2	7	14	2	1	2	1	2
M92k	M92	E2	E	0	14	0	1	1	30	3	1	7	3	7	2	3	1	2	15	2	4	36	1	1	32	1	1	2	18	1	2	1	14	2	1	2	1	2
M92l	M92	E2	E	0	14	0	1	1	2	1	1	7	14	1	1	1	2	1	23	1	12	6	1	1	19	1	1	1	1	4	1	1	1	2	1	2	1	2
M92m	M92	E2	E	0	14	0	1	1	2	1	1	7	14	1	1	1	2	1	23	1	12	6	1	1	19	1	1	1	1	4	1	1	1	2	1	2	1	2
M92n	M92	E2	E	0	14	0	1	1	2	1	1	7	14	1	1	1	2	1	23	1	12	6	1	1	19	1	1	1	1	4	1	1	1	2	1	2	1	2
M92o	M92	E2	E	0	14	0	1	1	2	1	1	7	14	1	1	1	2	1	23	1	12	6	1	1	19	1	1	1	1	4	1	1	1	2	1	2	1	2
M92p	M92	E2	E	0	14	0	1	1	2	1	1	7	14	1	1	1	2	1	23	1	12	6	1	1	19	1	1	1	1	4	1	1	1	2	1	2	1	2
M93a	M93	D4	D	0	2	7	0	1	5	2	2	1	1	2	4	1	1	3	12	1	6	13	1	1	12	1	1	4	2	2	2	1	2	12	1	1	1	1
M93b	M93	D4	D	0	2	7	0	1	5	2	2	1	1	2	4	1	1	3	12	1	6	13	1	1	12	1	1	4	2	2	2	1	2	12	1	1	1	1
M93c	M93	D4	D	0	2	7	0	1	5	2	2	1	1	2	4	1	1	3	12	1	6	13	1	1	12	1	1	4	2	2	2	1	2	12	1	1	1	1
M93d	M93	D4	D	0	2	7	0	1	5	2	2	1	1	2	4	1	1	3	12	1	6	13	1	1	12	1	1	4	2	2	2	1	2	12	1	1	1	1
M93e	M93	D4	D	0	47	1	0	1	3	2	1	1	1	1	1	1	1	1	94	10	1	1	1	1	2	2	1	1	10	3	1	1	1	2	1	1	1	2
M93f	M93	D4	D	0	0	2	0	1	12	1	5	2	3	2	1	1	3	1	14	1	2	7	1	1	1	1	1	2	5	2	1	1	3	3	1	1	1	1
M93g	M93	D4	D	0	47	1	0	1	3	2	14	1	1	1	1	1	1	1	94	10	1	1	1	1	2	1	1	1	10	3	1	1	1	2	1	1	1	2
M93h	M93	D4	D	0	47	1	0	1	3	2	1	1	1	1	1	1	1	1	94	10	1	1	1	1	2	2	1	1	10	3	1	1	1	2	1	1	1	2
M93i	M93	D4	D	0	2	7	0	1	5	2	2	1	1	2	4	1	1	3	12	1	6	13	1	1	13	1	1	4	2	2	2	1	2	12	1	1	1	1
M93j	M93	D4	D	0	2	7	0	1	5	2	2	1	1	2	4	1	1	3	12	1	6	13	1	1	12	1	1	4	2	2	2	1	2	12	1	1	1	1
M93k	M93	D4	D	0	2	7	0	1	5	2	2	1	1	2	4	1	1	3	12	1	6	13	1	1	12	1	1	4	2	2	2	1	2	12	1	1	1	1
M93l	M93	D4	D	0	2	7	0	1	5	2	2	1	1	2	4	1	1	3	12	1	6	13	1	1	12	1	1	4	2	2	2	1	2	12	1	1	1	1
M93m	M93	D4	D	0	2	7	0	1	5	2	2	1	1	2	4	1	1	3	12	1	6	13	1	1	12	1	1	4	2	2	2	1	2	12	1	1	1	1
M93n	M93	D4	D	0	2	7	0	1	5	2	2	1	1	2	4	1	1	3	12	1	6	13	1	1	12	1	1	4	2	2	2	1	2	12	1	1	1	1
M93o	M93	D4	D	0	2	7	0	1	5	2	2	1	1	2	4	1	1	3	12	1	6	13	1	1	12	1	1	4	2	2	2	1	2	12	1	1	1	1
M93p	M93	D4	D	0	2	7	0	1	5	2	2	1	1	2	4	1	1	3	12	1	6	13	1	1	12	1	1	4	2	2	2	1	2	12	1	1	1	1
M93q	M93	D4	D	0	2	7	0	1	5	2	2	1	1	2	4	1	1	3	12	1	6	13	1	1	12	1	1	4	2	2	2	1	2	12	1	1	1	1
M93r	M93	D4	D	0	2	7	0	1	5	2	2	1	1	2	4	1	1	3	12	1	6	13	1	1	12	1	1	4	2	2	2	1	2	12	1	1	1	1
M93s	M93	D4	D	0	2	7	0	1	5	2	2	1	1	2	4	1	1	3	12	1	6	13	1	1	12	1	1	4	2	2	2	1	2	12	1	1	1	1
M93t	M93	D4	D	0	2	7	0	1	5	2	2	1	1	2	4	1	1	3	12	1	6	13	1	1	12	1	0	4	2	2	2	1	2	12	1	1	1	1
M93u	M93	D4	D	0	2	7	0	1	5	2	2	1	1	2	4	1	1	3	12	1	6	13	1	1	12	1	0	4	2	2	2	1	2	12	1	1	1	1
M93v	M93	D4	D	0	2	7	0	1	5	2	2	1	1	2	4	1	1	3	12	1	6	13	1	0	12	1	0	4	2	2	2	1	2	12	1	1	1	1
M94a	M94	E6	E	0	103	22	0	1	7	2	1	4	87	16	2	1	2	1	20	1	17	41	7	0	18	1	0	4	1	33	3	1	1	1	34	1	1	2
M94b	M94	E6	E	0	103	22	0	1	7	2	1	4	1	16	2	1	2	1	20	1	17	41	7	0	18	1	0	4	1	33	3	1	1	1	1	1	1	2
M95a	M95	M95	D	0	104	1	0	1	3	2	4	2	1	1	5	1	1	1	85	10	1	8	1	0	2	2	0	1	10	8	1	1	1	17	1	1	1	2
M95c	M95	M95	D	0	104	1	0	1	3	2	4	2	1	1	5	15	1	1	85	10	1	8	1	0	2	2	0	1	10	8	1	1	1	17	1	1	1	2
M97e	M97	D5	D	0	42	2	0	1	54	1	3	1	27	2	1	1	3	1	53	103	8	1	1	0	75	1	0	2	79	2	5	1	3	3	1	1	1	1
M97f	M97	D5	D	0	42	11	0	1	17	1	1	8	4	1	1	12	3	1	36	1	2	1	1	0	27	1	0	1	3	4	1	1	15	3	2	1	1	8
M97g	M97	D5	D	0	42	11	0	1	17	1	1	8	4	1	1	12	3	1	36	1	2	1	1	0	27	1	0	1	3	4	1	1	15	3	2	1	1	8
M97h	M97	D5	D	0	42	2	0	1	23	1	3	1	3	2	1	1	3	1	53	1	8	1	1	0	15	1	0	1	49	2	5	1	3	3	1	1	1	1
M97i	M97	D5	D	0	42	2	0	1	54	1	3	1	27	2	1	1	3	1	53	1	8	1	1	0	75	1	0	2	5	2	5	1	3	3	1	1	1	1
M97j	M97	D5	D	0	42	2	0	1	54	1	3	1	27	2	1	1	3	1	53	1	8	1	1	0	75	1	0	2	5	2	5	1	3	3	1	1	1	1
M98e	M98	D4	D	0	20	6	0	1	8	1	1	8	7	1	1	1	3	1	83	1	2	1	2	0	5	1	0	14	18	3	1	1	1	41	3	1	1	2
M98f	M98	D4	D	0	0	3	0	1	6	3	3	1	1	2	1	1	1	2	71	1	2	57	1	0	129	2	0	4	11	1	2	1	12	10	12	1	1	1
M99d	M99	E6	D	0	33	1	0	1	32	1	1	19	1	1	1	1	3	1	47	17	1	5	1	3	31	1	0	1	26	1	1	1	1	1	9	1	1	2
M99e	M99	E6	D	0	33	1	0	1	32	1	1	19	1	1	1	1	3	1	47	17	1	5	1	3	31	1	0	1	26	1	1	1	1	1	9	1	1	2
M99f	M99	E6	D	0	33	1	0	1	32	18	1	19	1	1	1	1	3	1	47	17	1	5	1	3	31	1	0	1	26	1	1	1	1	1	9	1	1	2
M99g	M99	E6	D	0	33	1	0	1	32	1	1	19	1	1	1	1	3	1	47	17	1	5	1	3	31	1	0	1	26	1	1	1	1	1	9	1	1	2
M99h	M99	E6	D	0	33	1	0	1	32	1	1	19	1	1	1	1	3	1	47	17	1	5	1	3	31	1	0	1	26	1	1	1	1	1	9	0	1	2
M99i	M99	E6	D	0	33	1	0	1	32	1	1	19	1	1	1	1	3	1	47	17	1	5	1	3	31	1	0	1	26	1	1	1	1	1	9	0	0	2
M9a	M9	E3	E	0	43	0	1	1	55	3	4	2	33	1	2	1	4	1	17	34	1	10	10	0	32	1	0	1	1	10	1	1	1	6	1	2	0	3
M9b	M9	E3	E	0	105	0	31	1	6	3	1	2	88	17	2	1	2	1	20	104	2	58	1	0	130	3	0	4	56	34	1	1	1	24	4	0	0	4
M9d	M9	E3	E	0	43	0	1	1	55	3	4	2	33	1	2	1	4	1	17	34	1	10	10	0	32	1	0	1	1	10	1	1	1	6	1	2	0	3
M9e	M9	E3	E	0	0	0	1	1	3	1	1	2	89	7	1	3	2	1	20	1	2	2	3	0	63	1	0	3	1	5	1	1	1	3	1	2	0	8
M9f	M9	E3	E	0	43	0	1	1	55	3	4	2	33	1	2	1	4	1	0	34	1	10	10	0	32	1	0	1	1	10	1	1	1	6	1	2	0	3
M9g	M9	E3	E	0	105	0	31	1	6	3	1	2	1	17	2	1	2	1	20	105	2	59	1	0	131	3	0	4	56	34	1	1	1	24	4	0	0	4
MNKa	NK	NK	NK	21	0	18	0	1	49	3	20	2	1	1	1	1	1	6	58	4	15	35	1	0	0	7	0	3	54	18	9	1	1	5	4	0	0	1
MNKb	NK	NK	NK	0	25	2	0	1	23	1	3	1	3	2	26	1	3	1	25	1	8	1	2	0	15	1	3	2	5	2	5	1	3	3	1	0	0	1
STG1750a	STG1750	STG1750	STG1750	0	87	0	1	1	25	1	1	3	5	1	2	1	1	2	38	1	2	4	1	0	28	1	0	1	27	1	3	1	1	16	2	0	0	1
STG1750b	STG1750	STG1750	STG1750	0	87	0	1	1	25	1	1	3	5	1	2	1	1	2	38	1	2	4	1	0	28	1	0	1	27	1	3	1	1	16	2	0	0	1
STG1750c	STG1750	STG1750	STG1750	0	0	0	1	1	25	1	1	20	5	1	2	1	1	2	38	1	2	4	1	0	28	1	0	1	27	1	3	1	1	16	2	0	0	1
STG1750d	STG1750	STG1750	STG1750	0	87	0	1	1	25	1	1	3	5	1	2	1	1	2	38	1	2	60	1	0	28	1	0	1	27	1	3	1	1	16	2	0	0	1
STG653	STG653	STG653	STG653	41	0	0	2	1	93	1	1	68	4	1	27	1	4	25	33	106	3	0	5	0	132	1	0	1	3	1	1	1	1	15	2	0	0	1
STG7882	STG7882	STG7882	STG7882	42	0	0	2	1	94	1	18	3	4	1	2	3	4	1	33	6	3	0	4	0	68	1	0	1	80	25	3	1	1	18	1	0	0	1
STG866a	STG866	STG866	STG866	4	0	0	1	1	2	1	5	1	1	1	1	1	3	7	19	5	1	10	4	0	10	1	0	2	2	5	3	1	1	9	1	2	0	3
STG866b	STG866	STG866	STG866	4	0	0	1	1	2	1	5	1	1	1	22	1	3	7	19	5	1	10	4	0	10	1	0	2	2	5	3	1	1	9	1	2	0	3
STG866c	STG866	STG866	STG866	4	0	0	1	1	2	1	5	1	1	1	13	1	3	7	19	5	1	10	4	0	10	1	0	2	2	5	3	1	1	14	1	0	0	3
STG866d	STG866	STG866	STG866	4	0	0	1	1	2	1	5	1	1	1	1	1	3	7	19	5	1	10	4	0	10	1	0	2	2	5	3	1	1	9	1	2	0	3
STG866e	STG866	STG866	STG866	4	0	0	1	1	2	1	5	1	90	1	1	1	3	7	19	5	1	10	4	0	10	1	0	2	2	5	3	1	1	9	1	2	0	3
STG866f	STG866	STG866	STG866	4	0	0	1	1	2	1	5	1	1	1	1	1	3	7	19	5	1	10	4	0	10	1	0	2	2	5	3	1	1	9	1	2	0	3
STG866g	STG866	STG866	STG866	4	0	0	1	1	2	1	5	1	1	1	1	1	3	7	19	5	1	10	4	0	10	1	0	2	2	5	3	1	1	9	1	2	0	3
STG866h	STG866	STG866	STG866	4	0	0	1	1	2	1	5	1	1	1	13	1	3	7	19	5	1	10	4	0	10	1	0	2	2	5	3	1	1	14	1	0	0	3
STG866i	STG866	STG866	STG866	4	0	0	1	1	2	1	5	1	1	1	1	1	3	7	19	5	1	10	4	0	10	1	0	2	2	5	3	1	1	9	1	2	0	3
STG866j	STG866	STG866	STG866	4	0	0	1	1	2	1	5	1	1	1	22	1	3	7	19	5	1	10	4	0	10	1	0	2	2	5	3	1	1	9	1	2	0	3
STG866k	STG866	STG866	STG866	4	0	0	1	1	2	1	5	1	1	1	1	1	3	7	19	5	1	10	4	0	10	1	0	2	2	5	3	1	1	9	1	2	0	3
STG866l	STG866	STG866	STG866	4	0	0	1	1	2	1	5	1	1	1	13	1	3	7	19	5	1	10	4	0	10	1	0	2	2	5	3	1	1	14	1	0	0	3
STG866m	STG866	STG866	STG866	4	0	0	1	1	2	1	5	1	1	1	13	1	3	7	19	5	1	10	4	0	10	1	0	2	2	5	3	1	1	14	1	0	0	3

## Sheet: Adjusted Wallace index
	Isolate	emm type	emm cluster	emm pattern	IadcR	IatoR	IccpA	IcodY	IcomR	IcopY	IcpsY	IcrgR	IctsR	IgczA	IhrcA	Ilrp	ImalR	Imga1	Imga2	ImrgA	ImsmR	ImtsR	Inra	IperR	Iralp3	IregR	Irgg2	Irgg3	IrivR	IrofA	IropB	Ispy0715	Ispy1202	Ispy1258	Ispy1602	Ispy2177	Isrv	Ivfr	Ivlg
Isolate		1	1	1	1	1	1	1	1	1	1	1	1	1	1	1	1	1	1	1	1	1	1	1	1	1	1	1	1	1	1	1	1	1	1	1	1	1	1
		(1.000-1.000)	(1.000-1.000)	(1.000-1.000)	(1.000-1.000)	(1.000-1.000)	(1.000-1.000)	(1.000-1.000)	(1.000-1.000)	(1.000-1.000)	(1.000-1.000)	(1.000-1.000)	(1.000-1.000)	(1.000-1.000)	(1.000-1.000)	(1.000-1.000)	(1.000-1.000)	(1.000-1.000)	(1.000-1.000)	(1.000-1.000)	(1.000-1.000)	(1.000-1.000)	(1.000-1.000)	(1.000-1.000)	(1.000-1.000)	(1.000-1.000)	(1.000-1.000)	(1.000-1.000)	(1.000-1.000)	(1.000-1.000)	(1.000-1.000)	(1.000-1.000)	(1.000-1.000)	(1.000-1.000)	(1.000-1.000)	(1.000-1.000)	(1.000-1.000)	(1.000-1.000)	(1.000-1.000)
emm type	0		1	1	0.717	0.57	0.638	0.673	0.538	0.469	0.606	0.625	0.624	0.509	0.613	0.582	0.503	0.774	0.561	0.545	0.677	0.713	0.849	0.623	0.551	0.608	0.834	0.592	0.6	0.699	0.587	0.64	0.193	0.685	0.652	0.563	0.737	0.768	0.607
	(0.000-0.000)		(1.000-1.000)	(1.000-1.000)	(0.636-0.799)	(0.538-0.603)	(0.579-0.698)	(0.636-0.710)	(0.498-0.578)	(0.422-0.516)	(0.569-0.642)	(0.585-0.665)	(0.581-0.667)	(0.467-0.551)	(0.567-0.660)	(0.547-0.617)	(0.466-0.539)	(0.699-0.849)	(0.530-0.593)	(0.513-0.576)	(0.645-0.709)	(0.625-0.801)	(0.824-0.874)	(0.471-0.775)	(0.518-0.584)	(0.571-0.645)	(0.727-0.941)	(0.560-0.624)	(0.568-0.633)	(0.661-0.737)	(0.550-0.624)	(0.604-0.676)	(0.079-0.306)	(0.639-0.732)	(0.618-0.687)	(0.499-0.628)	(0.653-0.820)	(0.673-0.864)	(0.567-0.647)
emm cluster	0	0.133		0.92	0.071	0.071	0.095	0.117	0.095	0.047	0.092	0.118	0.134	0.07	0.136	0.079	0.162	0.851	0.05	0.184	0.088	0.064	0.422	0.332	0.082	0.12	0.536	0.083	0.097	0.357	0.108	0.084	0	0.088	0.092	0	0.374	0.532	0.218
	(0.000-0.000)	(0.120-0.145)		(0.902-0.938)	(0.000-0.259)	(0.062-0.080)	(0.025-0.165)	(0.084-0.149)	(0.067-0.122)	(0.013-0.081)	(0.034-0.151)	(0.068-0.168)	(0.094-0.174)	(0.041-0.099)	(0.071-0.201)	(0.071-0.088)	(0.133-0.191)	(0.798-0.904)	(0.043-0.058)	(0.137-0.231)	(0.072-0.104)	(0.000-0.198)	(0.378-0.467)	(0.130-0.533)	(0.072-0.093)	(0.045-0.195)	(0.357-0.716)	(0.061-0.105)	(0.082-0.112)	(0.317-0.397)	(0.068-0.149)	(0.050-0.118)	(0.000-0.141)	(0.014-0.161)	(0.071-0.113)	(0.000-0.067)	(0.179-0.570)	(0.364-0.700)	(0.181-0.255)
emm pattern	0	0.028	0.194		0	0.017	0.045	0.016	0.015	0	0.055	0.059	0.001	0.017	0.088	0.019	0.027	0.706	0.016	0.077	0.033	0.113	0.409	0.251	0.012	0.038	0.514	0.03	0.021	0.16	0.035	0.038	0	0.127	0.022	0	0.175	0.318	0.098
	(0.000-0.000)	(0.024-0.032)	(0.172-0.216)		(0.000-0.208)	(0.012-0.021)	(0.000-0.116)	(0.000-0.039)	(0.000-0.036)	(0.000-0.024)	(0.000-0.113)	(0.004-0.113)	(0.000-0.032)	(0.000-0.047)	(0.022-0.155)	(0.015-0.022)	(0.010-0.045)	(0.642-0.770)	(0.009-0.023)	(0.034-0.119)	(0.015-0.051)	(0.000-0.244)	(0.347-0.470)	(0.047-0.456)	(0.008-0.017)	(0.000-0.112)	(0.366-0.662)	(0.007-0.054)	(0.012-0.030)	(0.118-0.202)	(0.000-0.073)	(0.007-0.069)	(0.000-0.180)	(0.042-0.212)	(0.003-0.042)	(0.000-0.069)	(0.000-0.390)	(0.119-0.516)	(0.071-0.125)
IadcR	0	0.003	0.002	0		0.005	0.01	0	0.02	0.033	0	0	0.028	0	0	0.003	0.015	0.057	0	0.01	0.007	0	0	0	0.005	0	0	0.013	0.006	0	0.002	0.012	0	0.088	0.008	0.004	0	0	0
	(0.000-0.000)	(0.001-0.005)	(0.000-0.012)	(0.000-0.036)		(0.001-0.009)	(0.000-0.078)	(0.000-0.020)	(0.000-0.041)	(0.000-0.066)	(0.000-0.044)	(0.000-0.051)	(0.000-0.068)	(0.000-0.021)	(0.000-0.063)	(0.001-0.005)	(0.000-0.034)	(0.000-0.191)	(0.000-0.013)	(0.000-0.041)	(0.000-0.021)	(0.000-0.130)	(0.000-0.070)	(0.000-0.227)	(0.000-0.011)	(0.000-0.067)	(0.000-0.225)	(0.000-0.031)	(0.000-0.014)	(0.000-0.026)	(0.000-0.035)	(0.000-0.039)	(0.000-0.174)	(0.005-0.171)	(0.000-0.027)	(0.000-0.077)	(0.000-0.221)	(0.000-0.229)	(0.000-0.015)
IatoR	0	0.269	0.252	0.279	0.631		0.367	0.35	0.292	0.221	0.427	0.381	0.281	0.321	0.175	0.291	0.314	0.152	0.24	0.285	0.305	0.294	0.315	0.054	0.312	0.364	0.241	0.299	0.307	0.293	0.412	0.347	0.359	0.607	0.344	0.408	0.217	0.026	0.293
	(0.000-0.000)	(0.246-0.292)	(0.227-0.277)	(0.230-0.328)	(0.516-0.745)		(0.297-0.437)	(0.312-0.388)	(0.265-0.318)	(0.188-0.255)	(0.382-0.473)	(0.333-0.429)	(0.232-0.329)	(0.285-0.357)	(0.122-0.228)	(0.265-0.316)	(0.280-0.348)	(0.057-0.246)	(0.213-0.267)	(0.243-0.327)	(0.278-0.333)	(0.196-0.392)	(0.252-0.379)	(0.000-0.258)	(0.286-0.339)	(0.294-0.434)	(0.054-0.428)	(0.268-0.330)	(0.278-0.336)	(0.258-0.328)	(0.370-0.455)	(0.299-0.394)	(0.229-0.490)	(0.543-0.671)	(0.314-0.374)	(0.337-0.479)	(0.087-0.346)	(0.000-0.208)	(0.256-0.330)
IccpA	0	0.011	0.013	0.028	0.049	0.014		0.012	0.015	0	0.036	0.08	0	0	0	0.011	0.018	0.019	0.003	0.035	0.022	0	0.181	0	0.003	0.157	0.082	0.095	0.008	0	0.043	0.021	0	0.225	0.031	0	0	0.103	0
	(0.000-0.000)	(0.008-0.014)	(0.000-0.025)	(0.000-0.075)	(0.000-0.256)	(0.009-0.019)		(0.000-0.038)	(0.000-0.036)	(0.000-0.025)	(0.000-0.089)	(0.018-0.142)	(0.000-0.041)	(0.000-0.022)	(0.000-0.069)	(0.008-0.013)	(0.000-0.036)	(0.000-0.163)	(0.000-0.017)	(0.000-0.070)	(0.004-0.040)	(0.000-0.138)	(0.102-0.260)	(0.000-0.251)	(0.000-0.007)	(0.077-0.237)	(0.000-0.307)	(0.064-0.125)	(0.000-0.017)	(0.000-0.027)	(0.003-0.083)	(0.000-0.052)	(0.000-0.188)	(0.133-0.317)	(0.012-0.049)	(0.000-0.071)	(0.000-0.250)	(0.000-0.328)	(0.000-0.016)
IcodY	0	0.045	0.059	0.038	0	0.049	0.046		0.037	0.037	0.073	0.063	0.069	0.048	0	0.038	0.058	0.093	0.047	0.04	0.044	0.142	0.022	0	0.052	0.098	0.197	0.091	0.037	0.052	0.065	0.096	0.037	0.28	0.042	0.03	0.109	0.025	0.067
	(0.000-0.000)	(0.039-0.051)	(0.040-0.077)	(0.000-0.077)	(0.000-0.218)	(0.041-0.057)	(0.000-0.117)		(0.018-0.057)	(0.004-0.069)	(0.018-0.129)	(0.002-0.124)	(0.028-0.110)	(0.022-0.074)	(0.000-0.061)	(0.033-0.043)	(0.036-0.080)	(0.000-0.211)	(0.031-0.063)	(0.012-0.068)	(0.027-0.061)	(0.010-0.273)	(0.000-0.094)	(0.000-0.241)	(0.043-0.061)	(0.024-0.172)	(0.000-0.398)	(0.065-0.117)	(0.028-0.046)	(0.024-0.081)	(0.027-0.103)	(0.061-0.131)	(0.000-0.208)	(0.211-0.349)	(0.022-0.061)	(0.000-0.100)	(0.000-0.330)	(0.000-0.261)	(0.042-0.093)
IcomR	0	0.064	0.085	0.065	0.669	0.074	0.102	0.067		0.12	0	0	0.275	0.117	0	0.064	0.042	0.066	0.053	0.199	0.075	0	0.13	0	0.072	0.041	0	0.058	0.078	0.024	0.056	0.025	0	0.07	0.106	0.167	0	0	0.127
	(0.000-0.000)	(0.058-0.070)	(0.059-0.112)	(0.003-0.127)	(0.510-0.829)	(0.066-0.082)	(0.010-0.195)	(0.043-0.091)		(0.071-0.169)	(0.000-0.046)	(0.000-0.047)	(0.201-0.349)	(0.071-0.163)	(0.000-0.072)	(0.058-0.070)	(0.024-0.061)	(0.000-0.248)	(0.037-0.069)	(0.130-0.267)	(0.052-0.097)	(0.000-0.174)	(0.032-0.228)	(0.000-0.308)	(0.060-0.084)	(0.000-0.128)	(0.000-0.354)	(0.038-0.078)	(0.062-0.093)	(0.000-0.056)	(0.012-0.100)	(0.000-0.060)	(0.000-0.232)	(0.000-0.181)	(0.077-0.136)	(0.068-0.265)	(0.000-0.315)	(0.000-0.360)	(0.102-0.151)
IcopY	0	0.034	0.026	0	0.663	0.034	0	0.04	0.073		0	0	0.103	0.074	0	0.036	0.033	0	0.079	0.037	0.039	0.302	0	0	0.047	0	0	0.011	0.036	0.086	0.078	0.036	0.432	0	0.028	0.089	0.197	0	0.019
	(0.000-0.000)	(0.028-0.040)	(0.009-0.043)	(0.000-0.028)	(0.500-0.827)	(0.027-0.041)	(0.000-0.064)	(0.012-0.068)	(0.041-0.104)		(0.000-0.054)	(0.000-0.050)	(0.048-0.158)	(0.048-0.099)	(0.000-0.063)	(0.031-0.041)	(0.009-0.057)	(0.000-0.183)	(0.051-0.107)	(0.000-0.074)	(0.021-0.058)	(0.143-0.460)	(0.000-0.078)	(0.000-0.302)	(0.036-0.058)	(0.000-0.068)	(0.000-0.322)	(0.000-0.026)	(0.025-0.047)	(0.046-0.125)	(0.031-0.124)	(0.000-0.072)	(0.264-0.599)	(0.000-0.091)	(0.004-0.052)	(0.000-0.188)	(0.000-0.472)	(0.000-0.304)	(0.000-0.043)
IcpsY	0	0.016	0.018	0.051	0	0.023	0.053	0.029	0	0		0.121	0.004	0.005	0	0.015	0.015	0	0.021	0.013	0.032	0.012	0.214	0	0.013	0.005	0	0.039	0.011	0.035	0.041	0.003	0.197	0.254	0.024	0.012	0	0	0.054
	(0.000-0.000)	(0.013-0.019)	(0.004-0.032)	(0.002-0.100)	(0.000-0.218)	(0.018-0.029)	(0.000-0.128)	(0.002-0.055)	(0.000-0.016)	(0.000-0.032)		(0.057-0.185)	(0.000-0.039)	(0.000-0.028)	(0.000-0.067)	(0.012-0.018)	(0.000-0.033)	(0.000-0.145)	(0.005-0.037)	(0.000-0.044)	(0.013-0.050)	(0.000-0.151)	(0.139-0.290)	(0.000-0.253)	(0.008-0.017)	(0.000-0.077)	(0.000-0.241)	(0.015-0.064)	(0.004-0.018)	(0.003-0.068)	(0.003-0.080)	(0.000-0.033)	(0.040-0.355)	(0.171-0.336)	(0.004-0.043)	(0.000-0.086)	(0.000-0.246)	(0.000-0.249)	(0.033-0.076)
IcrgR	0	0.019	0.027	0.062	0	0.024	0.136	0.028	0	0	0.14		0.014	0.004	0.104	0.02	0.013	0.031	0.018	0.024	0.026	0	0.112	0	0.013	0.117	0.13	0.045	0.019	0.035	0.039	0.053	0.154	0.115	0.035	0	0	0.349	0.011
	(0.000-0.000)	(0.015-0.022)	(0.013-0.040)	(0.012-0.112)	(0.000-0.242)	(0.018-0.030)	(0.049-0.222)	(0.001-0.055)	(0.000-0.015)	(0.000-0.025)	(0.078-0.201)		(0.000-0.052)	(0.000-0.025)	(0.025-0.183)	(0.015-0.024)	(0.000-0.030)	(0.000-0.185)	(0.002-0.035)	(0.000-0.057)	(0.009-0.043)	(0.000-0.150)	(0.026-0.197)	(0.000-0.272)	(0.008-0.017)	(0.028-0.205)	(0.000-0.369)	(0.014-0.075)	(0.010-0.029)	(0.003-0.067)	(0.000-0.080)	(0.019-0.087)	(0.000-0.334)	(0.024-0.207)	(0.013-0.058)	(0.000-0.078)	(0.000-0.254)	(0.135-0.563)	(0.000-0.028)
IctsR	0	0.023	0.038	0.001	0.292	0.022	0	0.039	0.086	0.053	0.006	0.017		0.02	0.07	0.02	0.058	0.129	0.015	0	0.026	0	0	0	0.032	0	0	0.03	0.038	0.058	0	0	0.018	0	0.05	0	0	0	0.041
	(0.000-0.000)	(0.019-0.028)	(0.021-0.054)	(0.000-0.035)	(0.119-0.464)	(0.017-0.028)	(0.000-0.077)	(0.015-0.063)	(0.057-0.114)	(0.014-0.092)	(0.000-0.047)	(0.000-0.073)		(0.000-0.039)	(0.000-0.144)	(0.016-0.023)	(0.031-0.086)	(0.000-0.271)	(0.002-0.028)	(0.000-0.029)	(0.010-0.041)	(0.000-0.142)	(0.000-0.066)	(0.000-0.265)	(0.023-0.041)	(0.000-0.067)	(0.000-0.273)	(0.007-0.053)	(0.026-0.051)	(0.022-0.094)	(0.000-0.026)	(0.000-0.031)	(0.000-0.204)	(0.000-0.087)	(0.026-0.074)	(0.000-0.075)	(0.000-0.259)	(0.000-0.272)	(0.018-0.064)
IgczA	0	0.026	0.027	0.032	0	0.035	0	0.037	0.05	0.052	0.01	0.007	0.027		0.072	0.027	0.026	0.122	0.019	0.054	0.022	0.063	0	0.114	0.028	0.057	0	0.055	0.04	0.055	0.008	0.015	0.334	0	0.057	0.003	0.151	0.019	0.06
	(0.000-0.000)	(0.021-0.031)	(0.013-0.041)	(0.000-0.076)	(0.000-0.216)	(0.028-0.041)	(0.000-0.047)	(0.014-0.060)	(0.023-0.076)	(0.015-0.089)	(0.000-0.059)	(0.000-0.058)	(0.000-0.064)		(0.006-0.138)	(0.023-0.032)	(0.009-0.043)	(0.000-0.254)	(0.007-0.031)	(0.020-0.088)	(0.008-0.036)	(0.000-0.191)	(0.000-0.072)	(0.000-0.314)	(0.021-0.034)	(0.000-0.126)	(0.000-0.221)	(0.037-0.072)	(0.029-0.050)	(0.026-0.084)	(0.000-0.040)	(0.000-0.045)	(0.183-0.484)	(0.000-0.074)	(0.034-0.079)	(0.000-0.079)	(0.000-0.340)	(0.000-0.252)	(0.040-0.079)
IhrcA	0	0.014	0.023	0.072	0	0.008	0	0	0	0	0	0.079	0.043	0.032		0.012	0.038	0.199	0	0.008	0	0	0	0.152	0.011	0.027	0.203	0.02	0.02	0.037	0	0.032	0	0.053	0.02	0	0.151	0.238	0.008
	(0.000-0.000)	(0.011-0.017)	(0.011-0.036)	(0.026-0.118)	(0.000-0.248)	(0.005-0.012)	(0.000-0.074)	(0.000-0.023)	(0.000-0.017)	(0.000-0.024)	(0.000-0.053)	(0.015-0.144)	(0.000-0.090)	(0.007-0.057)		(0.009-0.014)	(0.013-0.063)	(0.052-0.347)	(0.000-0.012)	(0.000-0.040)	(0.000-0.012)	(0.000-0.147)	(0.000-0.076)	(0.000-0.391)	(0.005-0.016)	(0.000-0.103)	(0.000-0.432)	(0.000-0.043)	(0.008-0.032)	(0.005-0.069)	(0.000-0.033)	(0.000-0.071)	(0.000-0.199)	(0.000-0.142)	(0.001-0.039)	(0.000-0.084)	(0.000-0.390)	(0.009-0.466)	(0.000-0.027)
Ilrp	0	0.616	0.632	0.716	0.884	0.652	0.639	0.604	0.568	0.525	0.623	0.693	0.554	0.568	0.545		0.528	0.815	0.555	0.618	0.589	0.445	0.65	0.572	0.618	0.776	0.663	0.661	0.607	0.688	0.636	0.687	0.466	0.642	0.615	0.597	0.776	0.628	0.619
	(0.000-0.000)	(0.593-0.640)	(0.610-0.655)	(0.674-0.758)	(0.831-0.938)	(0.618-0.686)	(0.590-0.688)	(0.579-0.630)	(0.533-0.602)	(0.480-0.570)	(0.588-0.657)	(0.666-0.720)	(0.523-0.585)	(0.536-0.600)	(0.499-0.591)		(0.495-0.561)	(0.758-0.873)	(0.527-0.582)	(0.582-0.655)	(0.560-0.618)	(0.362-0.528)	(0.601-0.699)	(0.432-0.711)	(0.585-0.651)	(0.732-0.820)	(0.557-0.769)	(0.636-0.687)	(0.581-0.633)	(0.659-0.716)	(0.607-0.665)	(0.654-0.721)	(0.382-0.550)	(0.579-0.706)	(0.590-0.640)	(0.547-0.647)	(0.699-0.853)	(0.493-0.763)	(0.583-0.655)
ImalR	0	0.075	0.182	0.147	0.635	0.099	0.149	0.129	0.053	0.068	0.089	0.067	0.233	0.076	0.251	0.074		0.258	0.055	0.143	0.077	0	0	0	0.084	0.024	0	0.073	0.12	0.231	0.075	0.107	0.757	0	0.135	0.097	0.183	0.154	0.134
	(0.000-0.000)	(0.067-0.083)	(0.137-0.227)	(0.079-0.215)	(0.437-0.832)	(0.089-0.110)	(0.069-0.230)	(0.093-0.166)	(0.032-0.073)	(0.024-0.113)	(0.045-0.133)	(0.005-0.129)	(0.154-0.312)	(0.050-0.102)	(0.153-0.349)	(0.066-0.083)		(0.082-0.434)	(0.040-0.071)	(0.085-0.202)	(0.056-0.098)	(0.000-0.177)	(0.000-0.054)	(0.000-0.350)	(0.073-0.095)	(0.000-0.118)	(0.000-0.339)	(0.055-0.091)	(0.099-0.141)	(0.163-0.300)	(0.039-0.110)	(0.066-0.148)	(0.672-0.843)	(0.000-0.095)	(0.111-0.160)	(0.000-0.193)	(0.000-0.467)	(0.000-0.457)	(0.088-0.179)
Imga1	0	0.006	0.048	0.188	0.119	0.002	0.008	0.01	0.004	0	0	0.008	0.026	0.018	0.065	0.006	0.013		0	0.021	0	0.03	0	0.144	0	0.012	0.273	0.009	0.008	0.054	0	0.037	0	0	0.021	0	0.224	0.435	0.017
	(0.000-0.000)	(0.004-0.008)	(0.035-0.060)	(0.148-0.228)	(0.000-0.316)	(0.000-0.006)	(0.000-0.075)	(0.000-0.035)	(0.000-0.024)	(0.000-0.027)	(0.000-0.044)	(0.000-0.062)	(0.000-0.066)	(0.000-0.042)	(0.000-0.134)	(0.004-0.008)	(0.000-0.033)		(0.000-0.003)	(0.000-0.052)	(0.000-0.012)	(0.000-0.164)	(0.000-0.071)	(0.000-0.363)	(0.000-0.004)	(0.000-0.082)	(0.071-0.475)	(0.000-0.026)	(0.000-0.018)	(0.025-0.082)	(0.000-0.033)	(0.007-0.067)	(0.000-0.185)	(0.000-0.083)	(0.000-0.042)	(0.000-0.074)	(0.016-0.433)	(0.251-0.619)	(0.000-0.035)
Imga2	0	0.143	0.097	0.147	0	0.129	0.048	0.18	0.113	0.277	0.206	0.156	0.102	0.092	0	0.133	0.094	0		0.072	0.188	0	0.423	0	0.167	0.062	0	0.114	0.136	0.028	0.153	0.023	0.802	0.17	0.111	0.297	0	0	0.156
	(0.000-0.000)	(0.129-0.157)	(0.077-0.116)	(0.063-0.230)	(0.000-0.374)	(0.114-0.145)	(0.000-0.170)	(0.132-0.227)	(0.082-0.143)	(0.198-0.357)	(0.123-0.290)	(0.060-0.251)	(0.056-0.147)	(0.063-0.122)	(0.000-0.092)	(0.120-0.146)	(0.071-0.117)	(0.000-0.077)		(0.028-0.117)	(0.145-0.230)	(0.000-0.224)	(0.295-0.552)	(0.000-0.430)	(0.143-0.191)	(0.000-0.176)	(0.000-0.440)	(0.078-0.149)	(0.119-0.153)	(0.000-0.056)	(0.084-0.222)	(0.000-0.070)	(0.643-0.962)	(0.036-0.304)	(0.086-0.136)	(0.165-0.429)	(0.000-0.439)	(0.000-0.473)	(0.119-0.192)
ImrgA	0	0.024	0.062	0.122	0.119	0.027	0.088	0.027	0.074	0.023	0.022	0.036	0	0.047	0.015	0.026	0.043	0.126	0.013		0.021	0.001	0.029	0	0.023	0	0.276	0.037	0.029	0.057	0.042	0.073	0.017	0.151	0.043	0.055	0	0	0.104
	(0.000-0.000)	(0.020-0.028)	(0.042-0.081)	(0.066-0.178)	(0.000-0.305)	(0.022-0.032)	(0.016-0.159)	(0.003-0.050)	(0.043-0.105)	(0.000-0.056)	(0.000-0.076)	(0.000-0.089)	(0.000-0.032)	(0.018-0.076)	(0.000-0.084)	(0.022-0.030)	(0.021-0.064)	(0.000-0.268)	(0.000-0.025)		(0.008-0.034)	(0.000-0.139)	(0.000-0.104)	(0.000-0.261)	(0.018-0.028)	(0.000-0.071)	(0.068-0.484)	(0.016-0.059)	(0.019-0.040)	(0.026-0.089)	(0.002-0.083)	(0.040-0.106)	(0.000-0.180)	(0.070-0.233)	(0.023-0.064)	(0.000-0.132)	(0.000-0.237)	(0.000-0.244)	(0.078-0.131)
ImsmR	0	0.105	0.103	0.183	0.288	0.1	0.195	0.103	0.097	0.085	0.19	0.134	0.107	0.068	0	0.086	0.08	0	0.115	0.072		0.007	0.489	0.239	0.081	0.191	0.057	0.118	0.095	0.215	0.149	0.057	0.258	0.17	0.133	0.049	0.507	0	0.154
	(0.000-0.000)	(0.093-0.117)	(0.085-0.121)	(0.124-0.241)	(0.053-0.522)	(0.090-0.111)	(0.104-0.285)	(0.073-0.133)	(0.068-0.126)	(0.047-0.123)	(0.117-0.263)	(0.060-0.207)	(0.063-0.150)	(0.039-0.097)	(0.000-0.062)	(0.077-0.096)	(0.058-0.102)	(0.000-0.163)	(0.086-0.143)	(0.037-0.108)		(0.000-0.172)	(0.475-0.502)	(0.000-0.489)	(0.070-0.091)	(0.096-0.286)	(0.000-0.337)	(0.079-0.158)	(0.081-0.109)	(0.179-0.251)	(0.093-0.205)	(0.017-0.096)	(0.068-0.448)	(0.063-0.277)	(0.103-0.163)	(0.000-0.138)	(0.307-0.707)	(0.000-0.327)	(0.119-0.188)
ImtsR	0	0.006	0.004	0.032	0	0.005	0	0.017	0	0.033	0.004	0	0	0.01	0	0.003	0	0.031	0	0	0		0.022	0.259	0.006	0	0.286	0	0	0	0.017	0.008	0	0	0.002	0.15	0.149	0.273	0.002
	(0.000-0.000)	(0.003-0.008)	(0.000-0.015)	(0.000-0.071)	(0.000-0.215)	(0.001-0.009)	(0.000-0.065)	(0.000-0.037)	(0.000-0.018)	(0.000-0.068)	(0.000-0.048)	(0.000-0.051)	(0.000-0.034)	(0.000-0.033)	(0.000-0.066)	(0.001-0.005)	(0.000-0.016)	(0.000-0.171)	(0.000-0.013)	(0.000-0.030)	(0.000-0.014)		(0.000-0.098)	(0.053-0.465)	(0.000-0.012)	(0.000-0.067)	(0.086-0.486)	(0.000-0.015)	(0.000-0.007)	(0.000-0.026)	(0.000-0.053)	(0.000-0.038)	(0.000-0.184)	(0.000-0.081)	(0.000-0.023)	(0.071-0.229)	(0.000-0.366)	(0.069-0.478)	(0.000-0.018)
Inra	0	0.018	0.068	0.313	0	0.014	0.22	0.007	0.023	0	0.177	0.08	0	0	0	0.013	0	0	0.036	0.014	0.067	0.06		0.06	0.006	0.019	0.167	0.047	0.003	0.077	0.104	0.004	0	0.279	0.004	0	0	0	0.02
	(0.000-0.000)	(0.015-0.022)	(0.050-0.086)	(0.244-0.381)	(0.000-0.246)	(0.009-0.019)	(0.133-0.308)	(0.000-0.031)	(0.000-0.048)	(0.000-0.028)	(0.106-0.248)	(0.016-0.144)	(0.000-0.031)	(0.000-0.030)	(0.000-0.069)	(0.010-0.016)	(0.000-0.010)	(0.000-0.160)	(0.016-0.056)	(0.000-0.052)	(0.040-0.095)	(0.000-0.205)		(0.000-0.308)	(0.002-0.010)	(0.000-0.100)	(0.000-0.401)	(0.018-0.075)	(0.000-0.010)	(0.030-0.125)	(0.054-0.154)	(0.000-0.035)	(0.000-0.211)	(0.181-0.377)	(0.000-0.024)	(0.000-0.080)	(0.000-0.272)	(0.000-0.278)	(0.000-0.042)
IperR	0	0.002	0.007	0.026	0	0	0	0	0	0	0	0	0	0.006	0.019	0.002	0	0.056	0	0	0.004	0.096	0.008		0.004	0	0.572	0	0.001	0	0.011	0.018	0	0	0.009	0.026	0.392	0.323	0
	(0.000-0.000)	(0.000-0.004)	(0.000-0.018)	(0.000-0.063)	(0.000-0.202)	(0.000-0.004)	(0.000-0.064)	(0.000-0.020)	(0.000-0.019)	(0.000-0.030)	(0.000-0.042)	(0.000-0.052)	(0.000-0.034)	(0.000-0.030)	(0.000-0.084)	(0.000-0.003)	(0.000-0.017)	(0.000-0.188)	(0.000-0.012)	(0.000-0.028)	(0.000-0.019)	(0.000-0.221)	(0.000-0.080)		(0.000-0.009)	(0.000-0.066)	(0.417-0.727)	(0.000-0.017)	(0.000-0.010)	(0.000-0.025)	(0.000-0.045)	(0.000-0.046)	(0.000-0.172)	(0.000-0.077)	(0.000-0.028)	(0.000-0.100)	(0.214-0.569)	(0.134-0.512)	(0.000-0.015)
Iralp3	0	0.294	0.332	0.236	0.794	0.354	0.089	0.418	0.321	0.345	0.263	0.227	0.457	0.289	0.251	0.312	0.301	0	0.351	0.276	0.278	0.405	0.151	0.653		0.134	0	0.313	0.334	0.334	0.268	0.262	0	0.24	0.364	0.506	0.618	0	0.437
	(0.000-0.000)	(0.275-0.313)	(0.303-0.360)	(0.201-0.270)	(0.689-0.900)	(0.327-0.380)	(0.035-0.142)	(0.361-0.474)	(0.278-0.364)	(0.283-0.407)	(0.222-0.304)	(0.185-0.270)	(0.399-0.515)	(0.255-0.323)	(0.173-0.330)	(0.287-0.337)	(0.272-0.329)	(0.000-0.154)	(0.311-0.391)	(0.243-0.308)	(0.258-0.298)	(0.245-0.565)	(0.083-0.218)	(0.484-0.821)		(0.080-0.187)	(0.000-0.324)	(0.269-0.357)	(0.314-0.354)	(0.278-0.391)	(0.236-0.301)	(0.227-0.298)	(0.000-0.204)	(0.176-0.303)	(0.329-0.398)	(0.399-0.613)	(0.423-0.813)	(0.000-0.336)	(0.376-0.497)
IregR	0	0.011	0.016	0.024	0	0.014	0.157	0.026	0.006	0	0.004	0.069	0	0.019	0.021	0.013	0.003	0.029	0.004	0	0.022	0	0.015	0	0.004		0	0.076	0.015	0.021	0	0.005	0	0	0.004	0	0	0	0.015
	(0.000-0.000)	(0.008-0.014)	(0.003-0.029)	(0.000-0.071)	(0.000-0.221)	(0.009-0.018)	(0.077-0.236)	(0.002-0.050)	(0.000-0.025)	(0.000-0.025)	(0.000-0.046)	(0.006-0.131)	(0.000-0.036)	(0.000-0.043)	(0.000-0.092)	(0.010-0.016)	(0.000-0.021)	(0.000-0.173)	(0.000-0.018)	(0.000-0.031)	(0.005-0.038)	(0.000-0.140)	(0.000-0.092)	(0.000-0.252)	(0.000-0.009)		(0.000-0.238)	(0.050-0.102)	(0.005-0.024)	(0.000-0.049)	(0.000-0.030)	(0.000-0.036)	(0.000-0.186)	(0.000-0.081)	(0.000-0.021)	(0.000-0.074)	(0.000-0.244)	(0.000-0.242)	(0.000-0.031)
Irgg2	0	0.002	0.012	0.053	0	0.001	0.013	0.008	0	0	0	0.012	0	0	0.025	0.002	0	0.105	0	0.018	0.001	0.104	0.022	0.566	0	0		0	0.001	0	0.021	0.032	0	0.001	0.013	0	0.315	0.463	0
	(0.000-0.000)	(0.000-0.004)	(0.001-0.022)	(0.014-0.091)	(0.000-0.201)	(0.000-0.005)	(0.000-0.079)	(0.000-0.030)	(0.000-0.017)	(0.000-0.029)	(0.000-0.044)	(0.000-0.065)	(0.000-0.032)	(0.000-0.023)	(0.000-0.091)	(0.000-0.004)	(0.000-0.017)	(0.000-0.235)	(0.000-0.012)	(0.000-0.047)	(0.000-0.015)	(0.000-0.230)	(0.000-0.094)	(0.412-0.720)	(0.000-0.005)	(0.000-0.066)		(0.000-0.018)	(0.000-0.009)	(0.000-0.025)	(0.000-0.056)	(0.004-0.060)	(0.000-0.172)	(0.000-0.078)	(0.000-0.032)	(0.000-0.072)	(0.129-0.500)	(0.293-0.632)	(0.000-0.015)
Irgg3	0	0.034	0.036	0.062	0.204	0.037	0.311	0.079	0.028	0.009	0.087	0.086	0.046	0.062	0.052	0.036	0.028	0.069	0.026	0.048	0.044	0	0.126	0	0.034	0.25	0		0.053	0.027	0.049	0.049	0.176	0.262	0.067	0	0	0	0.06
	(0.000-0.000)	(0.029-0.040)	(0.024-0.048)	(0.016-0.109)	(0.025-0.383)	(0.030-0.043)	(0.240-0.381)	(0.050-0.108)	(0.011-0.045)	(0.000-0.036)	(0.028-0.146)	(0.029-0.143)	(0.007-0.085)	(0.039-0.085)	(0.000-0.119)	(0.031-0.041)	(0.012-0.045)	(0.000-0.201)	(0.012-0.039)	(0.015-0.082)	(0.025-0.063)	(0.000-0.128)	(0.056-0.196)	(0.000-0.243)	(0.027-0.041)	(0.180-0.321)	(0.000-0.223)		(0.039-0.066)	(0.000-0.054)	(0.011-0.086)	(0.014-0.084)	(0.019-0.334)	(0.184-0.340)	(0.045-0.089)	(0.000-0.061)	(0.000-0.243)	(0.000-0.240)	(0.039-0.081)
IrivR	0	0.151	0.184	0.189	0.393	0.164	0.118	0.138	0.163	0.124	0.105	0.163	0.258	0.195	0.219	0.144	0.202	0.28	0.134	0.166	0.154	0	0.034	0.102	0.157	0.21	0.045	0.229		0.234	0.103	0.2	0.569	0.057	0.207	0.105	0	0	0.198
	(0.000-0.000)	(0.138-0.164)	(0.158-0.210)	(0.148-0.230)	(0.191-0.594)	(0.148-0.179)	(0.048-0.188)	(0.112-0.165)	(0.132-0.195)	(0.084-0.164)	(0.064-0.146)	(0.100-0.226)	(0.199-0.318)	(0.166-0.224)	(0.138-0.301)	(0.131-0.157)	(0.169-0.235)	(0.134-0.425)	(0.118-0.151)	(0.128-0.205)	(0.138-0.171)	(0.000-0.149)	(0.000-0.100)	(0.000-0.356)	(0.143-0.171)	(0.125-0.295)	(0.000-0.291)	(0.189-0.269)		(0.194-0.275)	(0.069-0.136)	(0.143-0.257)	(0.476-0.661)	(0.000-0.150)	(0.170-0.243)	(0.026-0.184)	(0.000-0.306)	(0.000-0.276)	(0.174-0.222)
IrofA	0	0.036	0.14	0.298	0	0.032	0	0.041	0.01	0.062	0.071	0.062	0.082	0.056	0.084	0.034	0.081	0.376	0.006	0.067	0.072	0	0.189	0	0.033	0.063	0	0.024	0.049		0.017	0.031	0.231	0	0.041	0.012	0	0.322	0.216
	(0.000-0.000)	(0.031-0.042)	(0.110-0.170)	(0.231-0.365)	(0.000-0.204)	(0.027-0.038)	(0.000-0.064)	(0.017-0.065)	(0.000-0.028)	(0.024-0.100)	(0.017-0.125)	(0.003-0.120)	(0.036-0.127)	(0.032-0.079)	(0.013-0.155)	(0.029-0.039)	(0.052-0.110)	(0.250-0.501)	(0.000-0.015)	(0.032-0.102)	(0.050-0.095)	(0.000-0.136)	(0.178-0.199)	(0.000-0.254)	(0.025-0.040)	(0.000-0.137)	(0.000-0.246)	(0.005-0.043)	(0.038-0.059)		(0.000-0.051)	(0.002-0.060)	(0.064-0.397)	(0.000-0.071)	(0.022-0.060)	(0.000-0.088)	(0.000-0.229)	(0.117-0.526)	(0.178-0.253)
IropB	0	0.036	0.05	0.075	0.039	0.053	0.15	0.06	0.029	0.065	0.097	0.079	0	0.009	0	0.037	0.03	0	0.037	0.058	0.059	0.13	0.296	0.236	0.031	0	0.439	0.051	0.025	0.02		0.063	0.168	0.154	0.098	0	0.265	0.484	0.044
	(0.000-0.000)	(0.030-0.041)	(0.030-0.070)	(0.024-0.126)	(0.000-0.295)	(0.042-0.064)	(0.054-0.246)	(0.030-0.090)	(0.004-0.054)	(0.021-0.109)	(0.036-0.158)	(0.012-0.146)	(0.000-0.033)	(0.000-0.037)	(0.000-0.071)	(0.032-0.042)	(0.013-0.048)	(0.000-0.169)	(0.017-0.057)	(0.015-0.101)	(0.033-0.085)	(0.000-0.288)	(0.203-0.390)	(0.000-0.492)	(0.024-0.037)	(0.000-0.075)	(0.233-0.645)	(0.020-0.083)	(0.015-0.035)	(0.000-0.054)		(0.028-0.098)	(0.000-0.375)	(0.048-0.260)	(0.066-0.129)	(0.000-0.086)	(0.013-0.517)	(0.273-0.694)	(0.025-0.064)
Ispy0715	0	0.027	0.027	0.058	0.138	0.031	0.052	0.061	0.009	0.021	0.005	0.075	0	0.012	0.059	0.027	0.03	0.208	0.004	0.069	0.015	0.045	0.009	0.262	0.021	0.012	0.475	0.036	0.034	0.025	0.044		0	0.07	0.024	0.082	0.194	0.407	0.018
	(0.000-0.000)	(0.022-0.032)	(0.015-0.039)	(0.019-0.096)	(0.000-0.335)	(0.024-0.038)	(0.000-0.119)	(0.035-0.087)	(0.000-0.028)	(0.000-0.053)	(0.000-0.051)	(0.016-0.133)	(0.000-0.039)	(0.000-0.037)	(0.000-0.124)	(0.023-0.032)	(0.012-0.049)	(0.081-0.335)	(0.000-0.015)	(0.038-0.100)	(0.003-0.028)	(0.000-0.178)	(0.000-0.083)	(0.065-0.460)	(0.016-0.026)	(0.000-0.079)	(0.307-0.643)	(0.015-0.057)	(0.020-0.047)	(0.000-0.052)	(0.008-0.080)		(0.000-0.180)	(0.000-0.150)	(0.006-0.042)	(0.004-0.159)	(0.000-0.395)	(0.224-0.590)	(0.000-0.038)
Ispy1202	0	0.001	0	0	0	0.003	0	0.003	0	0.027	0.034	0.023	0.002	0.029	0	0.002	0.023	0	0.014	0.002	0.008	0	0	0	0	0	0	0.014	0.01	0.02	0.012	0		0	0.009	0.008	0	0	0.011
	(0.000-0.000)	(0.000-0.003)	(0.000-0.010)	(0.000-0.030)	(0.000-0.205)	(0.000-0.007)	(0.000-0.064)	(0.000-0.024)	(0.000-0.016)	(0.000-0.061)	(0.000-0.084)	(0.000-0.080)	(0.000-0.039)	(0.006-0.053)	(0.000-0.066)	(0.000-0.004)	(0.002-0.044)	(0.000-0.139)	(0.000-0.030)	(0.000-0.030)	(0.000-0.022)	(0.000-0.131)	(0.000-0.070)	(0.000-0.229)	(0.000-0.004)	(0.000-0.066)	(0.000-0.228)	(0.000-0.031)	(0.000-0.020)	(0.000-0.047)	(0.000-0.046)	(0.000-0.028)		(0.000-0.076)	(0.000-0.028)	(0.000-0.083)	(0.000-0.229)	(0.000-0.233)	(0.000-0.027)
Ispy1258	0	0.011	0.01	0.07	0.377	0.02	0.198	0.065	0.009	0	0.151	0.06	0	0	0.036	0.009	0	0	0.01	0.053	0.017	0	0.201	0	0.007	0	0.005	0.07	0.004	0	0.039	0.026	0		0.014	0	0	0	0.01
	(0.000-0.000)	(0.008-0.013)	(0.000-0.022)	(0.019-0.122)	(0.209-0.546)	(0.014-0.026)	(0.116-0.280)	(0.034-0.096)	(0.000-0.031)	(0.000-0.027)	(0.083-0.220)	(0.000-0.122)	(0.000-0.038)	(0.000-0.025)	(0.000-0.106)	(0.007-0.012)	(0.000-0.014)	(0.000-0.148)	(0.000-0.026)	(0.012-0.093)	(0.000-0.034)	(0.000-0.141)	(0.120-0.282)	(0.000-0.256)	(0.003-0.011)	(0.000-0.074)	(0.000-0.240)	(0.043-0.097)	(0.000-0.012)	(0.000-0.028)	(0.000-0.080)	(0.000-0.057)	(0.000-0.193)		(0.000-0.033)	(0.000-0.076)	(0.000-0.256)	(0.000-0.266)	(0.000-0.031)
Ispy1602	0	0.066	0.07	0.081	0.238	0.074	0.178	0.063	0.09	0.039	0.092	0.12	0.135	0.111	0.087	0.059	0.091	0.284	0.044	0.098	0.087	0.025	0.017	0.322	0.069	0.024	0.457	0.117	0.083	0.079	0.162	0.057	0.209	0.093		0	0.375	0.487	0.111
	(0.000-0.000)	(0.059-0.072)	(0.051-0.089)	(0.034-0.128)	(0.014-0.462)	(0.065-0.082)	(0.101-0.254)	(0.035-0.092)	(0.063-0.116)	(0.003-0.075)	(0.045-0.139)	(0.054-0.186)	(0.083-0.187)	(0.073-0.150)	(0.015-0.158)	(0.052-0.065)	(0.068-0.115)	(0.134-0.433)	(0.031-0.058)	(0.058-0.138)	(0.068-0.105)	(0.000-0.174)	(0.000-0.099)	(0.097-0.546)	(0.059-0.079)	(0.000-0.085)	(0.269-0.645)	(0.089-0.145)	(0.067-0.099)	(0.045-0.113)	(0.109-0.215)	(0.020-0.094)	(0.021-0.396)	(0.013-0.173)		(0.000-0.084)	(0.194-0.557)	(0.296-0.677)	(0.083-0.139)
Ispy2177	0	0.01	0	0	0.021	0.016	0	0.008	0.026	0.023	0.008	0	0	0.001	0	0.01	0.012	0	0.022	0.023	0.006	0.354	0	0.167	0.018	0	0	0	0.008	0.004	0	0.036	0.033	0	0		0	0.056	0.014
	(0.000-0.000)	(0.007-0.013)	(0.000-0.011)	(0.000-0.033)	(0.000-0.240)	(0.011-0.021)	(0.000-0.063)	(0.000-0.028)	(0.002-0.050)	(0.000-0.058)	(0.000-0.051)	(0.000-0.053)	(0.000-0.035)	(0.000-0.025)	(0.000-0.071)	(0.008-0.013)	(0.000-0.031)	(0.000-0.153)	(0.004-0.039)	(0.000-0.057)	(0.000-0.021)	(0.226-0.482)	(0.000-0.077)	(0.000-0.391)	(0.011-0.024)	(0.000-0.070)	(0.000-0.247)	(0.000-0.014)	(0.000-0.016)	(0.000-0.034)	(0.000-0.030)	(0.004-0.068)	(0.000-0.221)	(0.000-0.079)	(0.000-0.020)		(0.000-0.254)	(0.000-0.295)	(0.000-0.031)
Isrv	0	0.002	0.008	0.018	0	0.001	0	0.005	0	0.008	0	0	0	0.008	0.019	0.002	0.004	0.087	0	0	0.009	0.055	0	0.389	0.003	0	0.316	0	0	0	0.012	0.013	0	0	0.011	0		0.307	0
	(0.000-0.000)	(0.000-0.004)	(0.000-0.019)	(0.000-0.052)	(0.000-0.198)	(0.000-0.005)	(0.000-0.064)	(0.000-0.025)	(0.000-0.019)	(0.000-0.039)	(0.000-0.041)	(0.000-0.052)	(0.000-0.035)	(0.000-0.032)	(0.000-0.084)	(0.000-0.004)	(0.000-0.021)	(0.000-0.217)	(0.000-0.012)	(0.000-0.028)	(0.000-0.024)	(0.000-0.181)	(0.000-0.070)	(0.209-0.569)	(0.000-0.009)	(0.000-0.066)	(0.128-0.504)	(0.000-0.016)	(0.000-0.007)	(0.000-0.026)	(0.000-0.046)	(0.000-0.042)	(0.000-0.173)	(0.000-0.076)	(0.000-0.030)	(0.000-0.072)		(0.117-0.497)	(0.000-0.016)
Ivfr	0	0.002	0.012	0.033	0	0	0.017	0.001	0	0	0	0.034	0	0.001	0.03	0.002	0.003	0.17	0	0	0	0.102	0	0.326	0	0	0.471	0	0	0.018	0.023	0.028	0	0	0.014	0.009	0.311		0
	(0.000-0.000)	(0.000-0.004)	(0.001-0.023)	(0.000-0.069)	(0.000-0.202)	(0.000-0.004)	(0.000-0.083)	(0.000-0.022)	(0.000-0.017)	(0.000-0.030)	(0.000-0.042)	(0.000-0.088)	(0.000-0.034)	(0.000-0.023)	(0.000-0.096)	(0.000-0.004)	(0.000-0.021)	(0.042-0.298)	(0.000-0.011)	(0.000-0.029)	(0.000-0.013)	(0.000-0.227)	(0.000-0.070)	(0.137-0.515)	(0.000-0.004)	(0.000-0.067)	(0.303-0.640)	(0.000-0.017)	(0.000-0.008)	(0.000-0.044)	(0.000-0.058)	(0.000-0.056)	(0.000-0.173)	(0.000-0.076)	(0.000-0.033)	(0.000-0.083)	(0.124-0.499)		(0.000-0.015)
Ivlg	0	0.038	0.104	0.221	0	0.039	0	0.064	0.067	0.017	0.133	0.023	0.069	0.074	0.021	0.037	0.057	0.144	0.039	0.148	0.063	0.018	0.058	0	0.052	0.054	0	0.066	0.05	0.262	0.046	0.026	0.149	0.042	0.069	0.048	0	0
	(0.000-0.000)	(0.033-0.044)	(0.079-0.129)	(0.179-0.264)	(0.000-0.201)	(0.032-0.046)	(0.000-0.057)	(0.037-0.091)	(0.043-0.091)	(0.000-0.047)	(0.079-0.186)	(0.000-0.073)	(0.030-0.108)	(0.047-0.101)	(0.000-0.084)	(0.032-0.042)	(0.032-0.081)	(0.027-0.261)	(0.024-0.053)	(0.105-0.191)	(0.045-0.080)	(0.000-0.149)	(0.011-0.104)	(0.000-0.232)	(0.040-0.063)	(0.000-0.123)	(0.000-0.228)	(0.042-0.091)	(0.039-0.060)	(0.214-0.309)	(0.015-0.077)	(0.000-0.060)	(0.005-0.294)	(0.000-0.112)	(0.048-0.091)	(0.000-0.122)	(0.000-0.226)

## Sheet: Simpson index
Name	# partitions	Simpson's ID	CI (95%)	CINA (95%)
Ivlg	27	0.793	(0.781-0.804)	(0.781-0.804)
Ivfr	17	0.15	(0.118-0.181)	(0.118-0.181)
Isrv	7	0.148	(0.117-0.179)	(0.117-0.179)
Ispy2177	35	0.528	(0.491-0.565)	(0.491-0.565)
Ispy1602	41	0.859	(0.844-0.874)	(0.844-0.874)
Ispy1258	20	0.483	(0.447-0.519)	(0.447-0.519)
Ispy1202	8	0.215	(0.180-0.250)	(0.180-0.250)
Ispy0715	34	0.719	(0.700-0.738)	(0.700-0.738)
IropB	45	0.786	(0.761-0.811)	(0.761-0.811)
IrofA	43	0.759	(0.741-0.778)	(0.740-0.778)
IrivR	80	0.938	(0.931-0.946)	(0.931-0.946)
Irgg3	15	0.777	(0.764-0.790)	(0.764-0.790)
Irgg2	4	0.147	(0.117-0.178)	(0.117-0.178)
IregR	8	0.515	(0.481-0.548)	(0.481-0.548)
Iralp3	133	0.97	(0.965-0.975)	(0.965-0.975)
IperR	8	0.149	(0.117-0.180)	(0.117-0.180)
Inra	27	0.564	(0.526-0.603)	(0.526-0.603)
ImtsR	27	0.321	(0.282-0.361)	(0.282-0.361)
ImsmR	61	0.904	(0.892-0.916)	(0.892-0.916)
ImrgA	31	0.729	(0.709-0.749)	(0.709-0.749)
Imga2	134	0.939	(0.927-0.951)	(0.927-0.951)
Imga1	43	0.31	(0.270-0.350)	(0.270-0.350)
ImalR	106	0.9	(0.885-0.915)	(0.885-0.915)
Ilrp	134	0.985	(0.983-0.986)	(0.983-0.986)
IhrcA	25	0.58	(0.543-0.616)	(0.543-0.616)
IgczA	29	0.756	(0.740-0.771)	(0.740-0.771)
IctsR	15	0.693	(0.669-0.717)	(0.669-0.717)
IcrgR	27	0.643	(0.611-0.676)	(0.611-0.676)
IcpsY	23	0.61	(0.585-0.636)	(0.585-0.636)
IcopY	91	0.814	(0.790-0.838)	(0.790-0.838)
IcomR	69	0.879	(0.862-0.895)	(0.862-0.895)
IcodY	30	0.801	(0.785-0.816)	(0.785-0.816)
IccpA	18	0.515	(0.482-0.548)	(0.482-0.548)
IatoR	94	0.966	(0.963-0.969)	(0.963-0.969)
IadcR	12	0.178	(0.144-0.212)	(0.144-0.212)
emm pattern	8	0.628	(0.606-0.651)	(0.606-0.651)
emm cluster	38	0.889	(0.880-0.898)	(0.880-0.898)
emm type	125	0.984	(0.982-0.985)	(0.982-0.985)
Isolate	944	1	(NaN-NaN)	(1.000-1.000)
