# Supplementary material for: In silico characterisation of stand-alone response regulators of Streptococcus pyogenes
Source: PLoS One. 2020 Oct 19;15(10):e0240834. doi: 10.1371/journal.pone.0240834 (PMC7571705; doi:10.1371/journal.pone.0240834)
Supplement: S4 Data — Concordance analysis of genomic traits and metadata. (XLSX) [file pone.0240834.s004.xlsx]

## Sheet: Concordance
Note: Values and colour coding thresholds represent the output of the www.comparingpartitons.info website
Simpson Index of Diversity
Name	# partitions	Simpson's ID	CI (95%)	CINA (95%)
Clinical	21	0.826	(0.816-0.837)	(0.816-0.837)
Tissue	11	0.71	(0.688-0.732)	(0.688-0.732)
emm-subtype&Country	260	0.992	(0.991-0.993)	(0.991-0.993)
emm-type&Country	235	0.991	(0.990-0.992)	(0.990-0.993)
Country	19	0.705	(0.691-0.719)	(0.691-0.719)
Year	39	0.816	(0.794-0.838)	(0.794-0.838)
PopPUNK	189	0.989	(0.988-0.990)	(0.988-0.990)
MLST	261	0.991	(0.989-0.992)	(0.989-0.992)
emm pattern	8	0.629	(0.607-0.651)	(0.607-0.651)
emm cluster	39	0.889	(0.880-0.898)	(0.880-0.898)
emm type	125	0.984	(0.982-0.985)	(0.982-0.985)
emm-subtype	184	0.988	(0.987-0.990)	(0.987-0.990)
Concatenate RR alleles	533	0.996	(0.996-0.997)	(0.995-0.997)
Adjusted Wallace coefficient
	Concatenate RR alleles	emm-subtype	emm type	emm cluster	emm pattern	MLST	PopPUNK	Year	Country	emm-type&Country	emm-subtype&Country	Tissue	Clinical
Concatenate RR alleles		0.993	0.998	0.998	0.997	0.983	0.997	0.735	0.915	0.927	0.934	0.584	0.633
		(0.990-0.996)	(0.996-1.000)	(0.996-1.000)	(0.994-1.000)	(0.977-0.990)	(0.995-0.999)	(0.714-0.756)	(0.898-0.932)	(0.904-0.949)	(0.922-0.946)	(0.536-0.632)	(0.593-0.673)
emm-subtype	0.324		0.996	0.997	1	0.763	0.854	0.35	0.549	0.675	0.679	0.308	0.333
	(0.293-0.355)		(0.992-1.000)	(0.995-1.000)	(0.999-1.000)	(0.728-0.799)	(0.829-0.879)	(0.310-0.390)	(0.502-0.596)	(0.641-0.709)	(0.646-0.713)	(0.260-0.355)	(0.293-0.372)
emm type	0.23	0.703		0.991	1	0.552	0.621	0.219	0.324	0.516	0.479	0.214	0.219
	(0.201-0.258)	(0.676-0.730)		(0.978-1.000)	(1.000-1.000)	(0.518-0.587)	(0.590-0.651)	(0.179-0.260)	(0.279-0.369)	(0.484-0.548)	(0.446-0.512)	(0.169-0.259)	(0.181-0.257)
emm cluster	0.03	0.093	0.131		0.913	0.074	0.083	0.04	0.063	0.068	0.063	0.045	0.036
	(0.024-0.036)	(0.084-0.103)	(0.119-0.143)		(0.891-0.934)	(0.065-0.083)	(0.074-0.092)	(0.005-0.075)	(0.037-0.089)	(0.060-0.076)	(0.056-0.071)	(0.004-0.085)	(0.015-0.057)
emm pattern	0.006	0.02	0.028	0.193		0.016	0.017	0.027	0.038	0.014	0.013	0.027	0.015
	(0.005-0.008)	(0.016-0.023)	(0.024-0.032)	(0.171-0.216)		(0.012-0.019)	(0.014-0.021)	(0.000-0.058)	(0.017-0.059)	(0.012-0.017)	(0.011-0.016)	(0.000-0.062)	(0.000-0.030)
MLST	0.398	0.947	0.971	0.979	0.978		0.984	0.44	0.673	0.746	0.744	0.325	0.407
	(0.363-0.432)	(0.923-0.970)	(0.955-0.986)	(0.966-0.992)	(0.960-0.996)		(0.974-0.994)	(0.407-0.472)	(0.631-0.714)	(0.715-0.778)	(0.713-0.775)	(0.277-0.372)	(0.365-0.450)
PopPUNK	0.348	0.914	0.941	0.951	0.943	0.849		0.381	0.642	0.705	0.701	0.303	0.378
	(0.316-0.380)	(0.891-0.936)	(0.926-0.956)	(0.937-0.964)	(0.924-0.962)	(0.819-0.878)		(0.347-0.416)	(0.597-0.688)	(0.670-0.739)	(0.667-0.735)	(0.257-0.349)	(0.337-0.419)
Year	0.012	0.018	0.016	0.022	0.071	0.018	0.018		0.828	0.022	0.02	0.387	0.413
	(0.009-0.015)	(0.014-0.022)	(0.012-0.020)	(0.005-0.039)	(0.032-0.110)	(0.015-0.022)	(0.015-0.022)		(0.777-0.879)	(0.018-0.026)	(0.016-0.024)	(0.320-0.453)	(0.355-0.471)
Country	0.008	0.015	0.013	0.019	0.053	0.015	0.017	0.446		0.021	0.019	0.298	0.397
	(0.006-0.010)	(0.012-0.018)	(0.010-0.016)	(0.006-0.032)	(0.016-0.090)	(0.012-0.018)	(0.014-0.020)	(0.434-0.458)		(0.017-0.024)	(0.016-0.022)	(0.253-0.343)	(0.354-0.439)
emm-type&Country	0.411	0.918	0.994	0.994	0.991	0.818	0.895	0.569	1		0.919	0.472	0.566
	(0.377-0.445)	(0.898-0.938)	(0.986-1.000)	(0.987-1.000)	(0.980-1.000)	(0.791-0.846)	(0.872-0.919)	(0.543-0.595)	(1.000-1.000)		(0.899-0.938)	(0.422-0.522)	(0.522-0.611)
emm-subtype&Country	0.448	1	0.999	0.999	1	0.883	0.965	0.569	1	0.995		0.468	0.56
	(0.416-0.481)	(1.000-1.000)	(0.999-1.000)	(0.998-1.000)	(0.999-1.000)	(0.859-0.907)	(0.950-0.979)	(0.542-0.597)	(1.000-1.000)	(0.986-1.000)		(0.422-0.513)	(0.518-0.603)
Tissue	0.005	0.009	0.009	0.014	0.039	0.007	0.008	0.213	0.304	0.01	0.009		0.407
	(0.003-0.007)	(0.006-0.011)	(0.005-0.012)	(0.000-0.027)	(0.000-0.079)	(0.005-0.010)	(0.006-0.011)	(0.164-0.262)	(0.281-0.327)	(0.007-0.013)	(0.007-0.012)		(0.387-0.427)
Clinical	0.011	0.019	0.017	0.021	0.041	0.018	0.02	0.443	0.789	0.023	0.021	0.792
	(0.009-0.014)	(0.015-0.022)	(0.013-0.022)	(0.007-0.035)	(0.004-0.077)	(0.015-0.022)	(0.016-0.024)	(0.416-0.470)	(0.758-0.821)	(0.019-0.027)	(0.017-0.025)	(0.755-0.829)
